# Supplementary material for: Non-CG DNA methylation-deficiency mutations enhance mutagenesis rates during salt adaptation in cultured Arabidopsis cells
Source: Stress Biol. 2021 Nov 15;1(1):12. doi: 10.1007/s44154-021-00013-2 (PMC10441993; doi:10.1007/s44154-021-00013-2)
Supplement: Supplementary file 3 — Additional file 3. [file 44154_2021_13_MOESM3_ESM.xlsx]

## Sheet: Sheet1
gene_id	Response
AT4G32100	GSE40940:NaCl-UP
AT2G43120	GSE40940:NaCl-UP
AT1G30814	GSE39956:NaCl-UP;GSE40940:NaCl-UP
AT5G16970	DRASTIC:ABA-UP
AT3G18710	GSE42290:Drought-DOWN
AT4G34580	GSE42290:Drought-DOWN
AT5G44860	DRASTIC:ABA-UP
AT3G63233	GSE40940:NaCl-UP
AT4G03450	GSE42290:Drought-DOWN;DRASTIC:drought_dehydration_wilt-DOWN
AT1G08135	GSE39956:Mannitol-UP
AT5G53660	GSE42290:Drought-UP;DRASTIC:drought_dehydration_wilt-UP
AT1G29010	GSE40940:NaCl-DOWN;GSE39956:NaCl-UP;GSE39956:Mannitol-UP
AT1G23201	GSE42290:Drought-UP;GSE39956:NaCl-UP;GSE40940:NaCl-UP
AT5G55650	GSE40940:NaCl-DOWN;GSE39956:NaCl-UP;GSE39956:Mannitol-UP
AT5G15008	GSE39956:NaCl-UP
AT5G19720	DRASTIC:drought_dehydration_wilt-UP
AT3G18310	DRASTIC:ABA-DOWN
AT4G29950	DRASTIC:ABA-UP
AT5G18450	GSE40940:NaCl-UP
AT2G17600	GPL12621:Combine_SaltMannitolHeat-UP;GSE39956:NaCl-UP;GSE39956:Mannitol-UP
AT5G46240	GSE40998:Drought-DOWN
AT3G25717	GSE42290:Drought-DOWN;DRASTIC:drought_dehydration_wilt-DOWN
AT2G21390	DRASTIC:ABA-UP
AT1G07080	GSE42290:Drought-UP
AT3G46440	DRASTIC:ABA-UP
AT2G21930	GSE39956:NaCl-UP;GSE39956:Mannitol-UP
AT5G56110	DRASTIC:ABA-UP
AT2G29300	GSE42290:Drought-UP
AT4G25090	GSE40940:NaCl-DOWN
AT4G03728	GSE39956:Mannitol-UP
AT1G21310	GSE42290:Drought-DOWN;DRASTIC:drought_dehydration_wilt-UP
AT4G34980	GSE42290:Drought-DOWN;RARGE:NaCl-DOWN;RARGE:Drought-DOWN
AT1G20730	GSE40940:NaCl-UP
AT4G18190	GSE39956:NaCl-UP
AT1G56250	DRASTIC:drought_dehydration_wilt-DOWN;GPL12621:Combine_SaltMannitolHeat-DOWN
AT3G44110	RARGE:ReAfterDehydration-UP;RARGE:ABA-UP
AT2G37550	RARGE:ABA-UP
AT5G20470	GSE40940:NaCl-DOWN
AT5G04950	GSE42290:Drought-DOWN;DRASTIC:sodium_chloride-UP;DRASTIC:drought_dehydration_wilt-DOWN;RARGE:NaCl-DOWN;GSE16765:NaCl-DOWN;RARGE:ABA-DOWN
AT5G50110	DRASTIC:drought_dehydration_wilt-UP
AT5G66670	GSE42290:Drought-UP
AT5G25550	GPL12621:Combine_SaltMannitolHeat-UP;GSE39956:NaCl-UP;GSE39956:Mannitol-UP
AT5G39680	GSE42290:Drought-DOWN
AT2G26900	GSE40998:Drought-DOWN;GSE42290:Drought-DOWN
AT2G38310	GSE40998:Drought-DOWN;GSE40940:NaCl-DOWN;DRASTIC:drought_dehydration_wilt-DOWN;GSE39236:NaCl-DOWN;DRASTIC:ABA-DOWN;GSE42290:Drought-DOWN;RARGE:ReAfterDehydration-UP;DRASTIC:sodium_chloride-DOWN;RARGE:ABA-DOWN;DRASTIC:mannitol_(0.2M)-DOWN;GSE3454:ABA-DOWN
AT1G66852	GPL12621:Combine_SaltMannitolHeat-UP;GSE39956:NaCl-UP;GSE39956:Mannitol-UP
AT1G35710	GSE40940:NaCl-DOWN;GSE42290:Drought-DOWN;DRASTIC:drought_dehydration_wilt-DOWN;GSE22107:Mannitol-UP
AT2G20380	GSE39956:Mannitol-UP
AT1G24100	GSE40998:Drought-DOWN;GSE42290:Drought-DOWN;RARGE:NaCl-DOWN;RARGE:Drought-DOWN
AT1G72450	GSE42290:Drought-DOWN;DRASTIC:ABA-DOWN
AT5G14620	GSE40998:Drought-UP
AT5G03560	GSE42290:Drought-UP;GSE40940:NaCl-UP;RARGE:NaCl-UP
AT2G22960	GSE42290:Drought-UP;GSE39956:Mannitol-UP
AT3G28960	GSE40940:NaCl-DOWN;GSE42290:Drought-DOWN;DRASTIC:drought_dehydration_wilt-DOWN
AT5G38950	GSE39956:Mannitol-UP
AT2G19580	GSE42290:Drought-DOWN
AT1G71390	GSE42290:Drought-DOWN;GSE39956:Mannitol-UP
AT4G27830	GSE42290:Drought-UP;DRASTIC:mannitol_(0.2M)-UP;DRASTIC:sodium_chloride-UP;DRASTIC:drought_dehydration_wilt-UP
AT5G46260	GSE42290:Drought-DOWN
AT2G32710	DRASTIC:drought_dehydration_wilt-DOWN;DRASTIC:ABA-DOWN
AT4G26555	GSE42290:Drought-DOWN
AT1G80850	GSE42290:Drought-DOWN
AT4G19720	GSE42290:Drought-UP;GSE40940:NaCl-UP
AT3G50870	GSE42290:Drought-DOWN
AT1G49500	GSE42290:Drought-UP;GSE40940:NaCl-DOWN;GSE40998:Drought-UP
AT4G19380	GSE40998:Drought-DOWN;GSE40940:NaCl-DOWN;GSE42290:Drought-DOWN;DRASTIC:drought_dehydration_wilt-DOWN;GPL12621:Combine_SaltMannitolHeat-DOWN
AT5G61960	DRASTIC:drought_dehydration_wilt-UP;RARGE:ABA-UP;RARGE:NaCl-UP
AT1G73860	GSE39956:NaCl-UP;GSE39956:Mannitol-UP
AT3G09680	DRASTIC:drought_dehydration_wilt-UP
AT4G29180	GSE40940:NaCl-DOWN;DRASTIC:ABA-UP
AT1G51810	DRASTIC:drought_dehydration_wilt-DOWN
AT3G59590	GSE40940:NaCl-DOWN;GSE40940:NaCl-UP
AT4G35920	DRASTIC:ABA-UP
AT5G62890	GSE42290:Drought-DOWN;GSE39956:NaCl-UP;RARGE:Drought-DOWN;GSE39956:Mannitol-UP
AT4G22235	GSE40940:NaCl-DOWN
AT1G56233	GSE39956:NaCl-UP
AT3G63470	GSE42290:Drought-DOWN
AT1G79700	DRASTIC:drought_dehydration_wilt-DOWN;GSE39236:NaCl-DOWN
AT2G46620	GSE39956:Mannitol-UP;RARGE:ABA-DOWN
AT4G27270	GSE42290:Drought-DOWN
AT2G24490	GSE40998:Drought-DOWN
AT3G57080	GSE42290:Drought-DOWN
AT2G15080	GSE40940:NaCl-DOWN;GSE42290:Drought-DOWN;DRASTIC:drought_dehydration_wilt-DOWN
AT1G16360	GSE39956:Mannitol-UP
AT3G13437	GSE42290:Drought-DOWN;DRASTIC:drought_dehydration_wilt-DOWN
AT1G20650	GSE42290:Drought-DOWN
AT2G33130	GSE39956:NaCl-UP;GSE39956:Mannitol-UP
AT5G14380	GSE39956:Mannitol-UP
AT1G52200	GSE42290:Drought-DOWN;DRASTIC:drought_dehydration_wilt-DOWN;GSE16765:NaCl-UP
AT1G54410	GSE42290:Drought-UP;RARGE:Drought-UP;DRASTIC:ABA-DOWN
AT1G57800	GSE42290:Drought-DOWN
AT4G23200	GSE42290:Drought-DOWN
AT5G19580	GSE39956:NaCl-UP
AT5G52690	GSE40940:NaCl-DOWN
AT1G04310	GSE42290:Drought-UP;DRASTIC:drought_dehydration_wilt-UP
AT1G08080	GSE40940:NaCl-UP
AT4G22970	GPL12621:Combine_SaltMannitolHeat-UP;GSE42290:Drought-DOWN
AT3G56070	GSE16765:NaCl-UP
AT5G50060	GSE40940:NaCl-DOWN
AT1G75550	GSE40940:NaCl-DOWN;GSE42290:Drought-DOWN
AT1G71890	DRASTIC:drought_dehydration_wilt-UP
AT4G20920	GSE40940:NaCl-UP
AT4G23670	DRASTIC:ABA-UP;DRASTIC:drought_dehydration_wilt-UP
AT2G46225	GSE42290:Drought-DOWN
AT5G18730	GSE42290:Drought-DOWN;DRASTIC:drought_dehydration_wilt-DOWN
AT5G18740	GSE40940:NaCl-DOWN;GSE42290:Drought-DOWN
AT2G31080	GSE40940:NaCl-DOWN
AT2G40210	RARGE:NaCl-DOWN;RARGE:Drought-DOWN;GSE39956:Mannitol-UP
AT5G57625	GSE40940:NaCl-DOWN
AT5G66440	GSE42290:Drought-UP
AT5G14370	RARGE:Drought-DOWN
AT3G52460	GSE40940:NaCl-DOWN;DRASTIC:drought_dehydration_wilt-DOWN
AT3G48020	GSE42290:Drought-UP;GSE39956:NaCl-UP;DRASTIC:sodium_chloride-UP;DRASTIC:ABA-UP;DRASTIC:drought_dehydration_wilt-UP;GSE53308:NaCl-UP;GSE40940:NaCl-UP
AT5G24950	GSE42290:Drought-UP;GSE39956:NaCl-UP;GSE39956:Mannitol-UP
AT3G51910	DRASTIC:drought_dehydration_wilt-DOWN
AT2G22320	GSE40940:NaCl-UP
AT3G06890	GSE42290:Drought-DOWN;DRASTIC:drought_dehydration_wilt-UP
AT1G05250	GSE40940:NaCl-DOWN;DRASTIC:sodium_chloride-DOWN;DRASTIC:mannitol_(0.2M)-DOWN;DRASTIC:ABA-DOWN
AT1G67260	GSE42290:Drought-DOWN
AT3G44560	DRASTIC:drought_dehydration_wilt-UP;GSE40940:NaCl-UP
AT4G31950	GSE42290:Drought-DOWN
AT1G32375	GSE42290:Drought-UP;DRASTIC:drought_dehydration_wilt-UP
AT3G56520	GSE40940:NaCl-UP
AT5G51680	GSE42290:Drought-UP;GSE39956:NaCl-UP;DRASTIC:drought_dehydration_wilt-UP
AT5G48120	DRASTIC:ABA-UP
AT1G24575	DRASTIC:drought_dehydration_wilt-UP;GSE48474:Drought-DOWN
AT1G12790	DRASTIC:drought_dehydration_wilt-DOWN
AT4G03340	GSE42290:Drought-DOWN
AT2G37260	GSE42290:Drought-UP
AT3G27970	GSE40940:NaCl-DOWN;GSE39956:Mannitol-UP
AT5G54610	GSE42290:Drought-DOWN;DRASTIC:drought_dehydration_wilt-DOWN;GSE16765:NaCl-DOWN
AT1G72890	GSE42290:Drought-DOWN;DRASTIC:drought_dehydration_wilt-DOWN
AT4G26530	GSE40940:NaCl-DOWN;GSE42290:Drought-DOWN;DRASTIC:drought_dehydration_wilt-DOWN
AT1G62301	GSE39956:NaCl-UP
AT2G18910	GSE42290:Drought-DOWN;DRASTIC:drought_dehydration_wilt-DOWN
AT2G02300	GSE39956:Mannitol-UP
AT5G65470	GSE42290:Drought-UP;DRASTIC:drought_dehydration_wilt-UP
AT1G09460	DRASTIC:drought_dehydration_wilt-DOWN
AT1G74000	GSE42290:Drought-UP;GSE42290:Drought-DOWN;GSE40998:Drought-UP
AT4G07630	GSE40940:NaCl-DOWN
AT1G77130	DRASTIC:ABA-UP
AT3G55660	GSE42290:Drought-DOWN
AT2G28405	GSE39956:Mannitol-UP
AT1G51172	GSE39956:NaCl-UP;GSE39956:Mannitol-UP
AT5G57670	GSE42290:Drought-UP
AT3G05960	GSE39956:Mannitol-UP
AT1G53903	GSE42290:Drought-DOWN;GSE39956:NaCl-UP
AT5G62750	GSE40998:Drought-UP
AT2G04031	GSE39956:Mannitol-UP
AT2G38860	GSE42290:Drought-DOWN;DRASTIC:sodium_chloride-UP;GSE39956:Mannitol-UP
AT3G06130	GSE42290:Drought-DOWN;DRASTIC:drought_dehydration_wilt-DOWN
AT1G69430	GSE42290:Drought-UP;DRASTIC:drought_dehydration_wilt-UP;GSE40940:NaCl-UP
AT5G50000	DRASTIC:drought_dehydration_wilt-DOWN
AT1G53340	GSE42290:Drought-DOWN;DRASTIC:drought_dehydration_wilt-DOWN
AT4G37180	GSE42290:Drought-UP;DRASTIC:drought_dehydration_wilt-UP;GSE40998:Drought-UP
AT2G16130	GSE39956:NaCl-UP
AT1G17744	GSE42290:Drought-UP;GPL12621:Combine_SaltMannitolHeat-UP;GSE39956:NaCl-UP;DRASTIC:drought_dehydration_wilt-UP;GSE40940:NaCl-UP;GSE39956:Mannitol-UP
AT3G05660	GSE42290:Drought-UP;GSE39956:NaCl-UP;DRASTIC:drought_dehydration_wilt-UP;GSE40940:NaCl-UP
AT2G37230	GSE42290:Drought-DOWN
AT1G29890	GSE42290:Drought-DOWN
AT3G57510	GSE42290:Drought-UP;GSE39956:NaCl-UP;GSE53308:NaCl-UP;GSE39956:Mannitol-UP;GSE40998:Drought-UP
AT2G47560	GSE42290:Drought-UP;GSE40940:NaCl-DOWN;DRASTIC:drought_dehydration_wilt-DOWN
AT1G56540	GSE42290:Drought-DOWN
AT2G06050	DRASTIC:sodium_chloride-UP;DRASTIC:ABA-UP;DRASTIC:drought_dehydration_wilt-UP;RARGE:ReAfterDehydration-DOWN;RARGE:Drought-UP;RARGE:NaCl-UP
AT1G77150	GSE42290:Drought-UP
AT3G20920	RARGE:NaCl-UP
AT3G09190	GSE42290:Drought-DOWN
AT5G26220	GSE42290:Drought-DOWN;GSE39956:NaCl-UP;GSE40940:NaCl-UP;GSE16765:NaCl-UP
AT3G54830	GSE40940:NaCl-DOWN;GSE42290:Drought-DOWN;DRASTIC:drought_dehydration_wilt-DOWN
AT4G27400	GSE40940:NaCl-DOWN;GSE39956:NaCl-UP;GSE39956:Mannitol-UP
AT5G15730	DRASTIC:ABA-DOWN
AT1G07030	DRASTIC:drought_dehydration_wilt-UP
AT3G02230	DRASTIC:drought_dehydration_wilt-UP
AT1G69860	GSE39956:NaCl-UP;GSE39956:Mannitol-UP
AT4G27260	GSE42290:Drought-DOWN;DRASTIC:ABA-UP;GSE40998:Drought-UP
AT5G61930	DRASTIC:ABA-DOWN
AT1G10120	GSE39956:Mannitol-UP
AT5G08760	GSE42290:Drought-DOWN;DRASTIC:drought_dehydration_wilt-DOWN;DRASTIC:ABA-DOWN
AT5G03810	GSE39956:NaCl-UP;GSE40940:NaCl-UP;GSE39956:Mannitol-UP
AT3G26470	GSE40940:NaCl-DOWN;GSE42290:Drought-DOWN;DRASTIC:drought_dehydration_wilt-DOWN
AT1G09960	DRASTIC:ABA-UP
AT5G05530	GPL12621:Combine_SaltMannitolHeat-UP;GSE39956:NaCl-UP;GSE39956:Mannitol-UP
AT1G02000	GSE42290:Drought-UP
AT5G23030	GSE39956:NaCl-UP;GSE39956:Mannitol-UP
AT1G42550	RARGE:NaCl-UP
AT3G29580	GSE39956:NaCl-UP
AT5G20250	GSE40998:Drought-DOWN;GSE42290:Drought-DOWN;DRASTIC:drought_dehydration_wilt-DOWN;GSE39236:NaCl-DOWN;GSE16765:NaCl-UP
AT4G22780	GSE42290:Drought-UP;DRASTIC:ABA-UP
AT2G38380	RARGE:NaCl-DOWN;GSE16765:NaCl-UP
AT4G05220	GSE42290:Drought-DOWN
AT2G33520	GSE42290:Drought-UP;GSE40940:NaCl-UP;GSE39956:Mannitol-UP
AT1G53625	GSE42290:Drought-DOWN
AT3G61870	GSE42290:Drought-DOWN;RARGE:Drought-DOWN;RARGE:ABA-DOWN
AT1G63360	GSE42290:Drought-DOWN;DRASTIC:drought_dehydration_wilt-DOWN
AT3G26840	DRASTIC:drought_dehydration_wilt-UP;GSE40940:NaCl-UP;RARGE:ABA-UP;RARGE:Drought-UP
AT2G38940	DRASTIC:drought_dehydration_wilt-DOWN
AT1G70460	GSE40940:NaCl-DOWN;DRASTIC:ABA-DOWN
AT3G10450	GSE42290:Drought-UP;GSE40998:Drought-UP
AT5G55120	GSE42290:Drought-DOWN;DRASTIC:drought_dehydration_wilt-UP
AT4G34800	GSE40940:NaCl-DOWN;GSE42290:Drought-DOWN
AT4G27530	GSE42290:Drought-UP;GPL12621:Combine_SaltMannitolHeat-UP;GSE39956:NaCl-UP;DRASTIC:drought_dehydration_wilt-UP;GSE40940:NaCl-UP
AT2G19330	GPL12621:Combine_SaltMannitolHeat-UP;GSE39956:NaCl-UP;GSE40940:NaCl-UP;GSE39956:Mannitol-UP
AT1G08460	RARGE:Drought-UP
AT1G78710	GSE39956:NaCl-UP
AT4G03820	GSE42290:Drought-UP;DRASTIC:drought_dehydration_wilt-UP;GSE40998:Drought-UP
AT3G28930	GSE42290:Drought-DOWN;DRASTIC:ABA-DOWN
AT3G52950	RARGE:ReAfterDehydration-UP
AT1G08610	GSE16765:NaCl-UP
AT2G18950	DRASTIC:drought_dehydration_wilt-UP
AT4G18965	RARGE:NaCl-DOWN;RARGE:Drought-DOWN;RARGE:ABA-DOWN
AT3G57620	GSE39956:NaCl-UP;GSE39956:Mannitol-UP
AT4G28130	GSE39956:NaCl-UP
AT1G17540	GSE42290:Drought-UP;GSE39956:NaCl-UP;GSE39956:Mannitol-UP;GSE40998:Drought-UP
AT3G08700	GSE42290:Drought-UP;GSE39956:Mannitol-UP
AT2G39280	GSE42290:Drought-DOWN
AT5G41510	GSE39956:Mannitol-UP
AT2G40160	GSE40940:NaCl-DOWN
AT1G69295	GSE42290:Drought-UP;DRASTIC:drought_dehydration_wilt-UP;GSE40998:Drought-UP
AT3G32032	GSE40940:NaCl-UP
AT5G06610	GSE42290:Drought-DOWN
AT1G58643	GSE40940:NaCl-DOWN
AT2G22470	GSE42290:Drought-UP;GSE39956:NaCl-UP;GSE16765:NaCl-UP;RARGE:Drought-UP;RARGE:NaCl-UP;GPL12621:Combine_SaltMannitolHeat-UP;DRASTIC:drought_dehydration_wilt-UP;GSE53308:NaCl-UP;RARGE:ABA-UP;RARGE:ReAfterDehydration-UP
AT5G60220	GSE42290:Drought-DOWN
AT5G22870	GSE40940:NaCl-DOWN;DRASTIC:drought_dehydration_wilt-DOWN
AT5G66080	GSE42290:Drought-UP;GSE40940:NaCl-UP
AT1G06330	GSE40940:NaCl-DOWN;GSE39956:NaCl-UP
AT2G01940	DRASTIC:drought_dehydration_wilt-DOWN
AT2G47730	RARGE:ReAfterDehydration-UP;RARGE:ABA-UP;RARGE:Drought-UP
AT2G02310	GSE39956:NaCl-UP
AT3G16430	GSE42290:Drought-UP
AT4G11020	GSE39956:NaCl-UP;GSE39956:Mannitol-UP
AT1G51440	GSE42290:Drought-DOWN;DRASTIC:drought_dehydration_wilt-UP
AT3G20950	GSE39956:Mannitol-UP
AT1G65980	DRASTIC:drought_dehydration_wilt-UP
AT1G18871	GSE39956:Mannitol-UP
AT5G05340	GSE39956:NaCl-UP;DRASTIC:drought_dehydration_wilt-UP;GSE40940:NaCl-UP
AT2G41810	DRASTIC:sodium_chloride-UP;GSE40940:NaCl-UP
AT1G35617	GSE39956:NaCl-UP
AT2G43400	DRASTIC:ABA-UP;RARGE:ABA-UP
AT1G47317	GSE39956:Mannitol-UP
AT5G15050	GSE42290:Drought-DOWN
AT5G38000	GSE40940:NaCl-DOWN;GSE39956:NaCl-UP;GSE39956:Mannitol-UP
AT4G37290	GSE42290:Drought-DOWN;DRASTIC:drought_dehydration_wilt-DOWN;GSE39956:Mannitol-UP;GPL12621:Combine_SaltMannitolHeat-DOWN
AT1G80840	GSE39956:NaCl-UP;DRASTIC:sodium_chloride-UP;DRASTIC:ABA-UP;DRASTIC:drought_dehydration_wilt-UP;GSE53308:NaCl-UP;GSE16765:NaCl-UP;GSE39956:Mannitol-UP
AT3G28320	GSE40940:NaCl-DOWN;GSE42290:Drought-DOWN;GSE39956:NaCl-UP
AT5G53670	GSE39956:NaCl-UP;GSE39956:Mannitol-UP
AT5G61900	RARGE:ABA-UP;RARGE:Drought-UP
AT3G03850	GSE40940:NaCl-DOWN;GSE42290:Drought-DOWN;DRASTIC:drought_dehydration_wilt-DOWN;DRASTIC:ABA-DOWN
AT2G28355	GSE39956:Mannitol-UP
AT2G40900	DRASTIC:mannitol_(0.2M)-UP;DRASTIC:sodium_chloride-UP
AT5G05810	DRASTIC:ABA-UP
AT1G17790	RARGE:ReAfterDehydration-DOWN
AT3G48670	GSE42290:Drought-DOWN
AT5G02340	GSE39956:NaCl-UP;GSE39956:Mannitol-UP
AT5G63810	GSE42290:Drought-DOWN;DRASTIC:drought_dehydration_wilt-DOWN
AT2G46440	GSE42290:Drought-DOWN;DRASTIC:drought_dehydration_wilt-DOWN;DRASTIC:ABA-DOWN
AT2G17630	GSE42290:Drought-DOWN
AT4G01925	GSE40940:NaCl-DOWN;GSE39956:NaCl-UP
AT4G15280	GSE40940:NaCl-UP;DRASTIC:ABA-DOWN
AT5G18270	GSE42290:Drought-UP;DRASTIC:ABA-UP
AT5G24100	GSE40940:NaCl-DOWN
AT2G32210	GPL12621:Combine_SaltMannitolHeat-UP;GSE39956:NaCl-UP;DRASTIC:drought_dehydration_wilt-UP;GSE40940:NaCl-UP;GSE39956:Mannitol-UP
AT5G48545	GSE42290:Drought-DOWN;DRASTIC:drought_dehydration_wilt-DOWN
AT1G49490	DRASTIC:drought_dehydration_wilt-DOWN;GSE40998:Drought-UP
AT5G03400	GSE40940:NaCl-DOWN
AT2G19190	GSE42290:Drought-DOWN;GPL12621:Combine_SaltMannitolHeat-DOWN
AT3G14990	GSE40998:Drought-UP;RARGE:NaCl-UP
AT3G22380	GSE40940:NaCl-UP
AT3G51400	GSE40940:NaCl-DOWN;DRASTIC:drought_dehydration_wilt-DOWN
AT4G34790	GSE40940:NaCl-DOWN;GSE42290:Drought-DOWN;DRASTIC:drought_dehydration_wilt-DOWN
AT3G05140	GSE42290:Drought-DOWN;DRASTIC:drought_dehydration_wilt-DOWN
AT4G23590	GPL12621:Combine_SaltMannitolHeat-UP;GSE39956:NaCl-UP;DRASTIC:drought_dehydration_wilt-UP;GSE40940:NaCl-UP;GSE39956:Mannitol-UP
AT4G15417	GSE40940:NaCl-DOWN;GSE42290:Drought-DOWN;DRASTIC:drought_dehydration_wilt-DOWN;GSE39956:Mannitol-UP
AT3G19920	GSE39956:NaCl-UP;GSE40940:NaCl-UP
AT4G13560	DRASTIC:drought_dehydration_wilt-DOWN
AT4G35620	GSE42290:Drought-DOWN
AT5G16310	GSE42290:Drought-DOWN
AT1G49570	GSE40940:NaCl-DOWN;DRASTIC:sodium_chloride-DOWN;DRASTIC:mannitol_(0.2M)-DOWN
AT3G54500	GSE40998:Drought-DOWN
AT2G45130	GSE40940:NaCl-UP;GPL12621:Combine_SaltMannitolHeat-DOWN
AT1G68470	GSE39236:NaCl-UP;GSE40998:Drought-UP;DRASTIC:ABA-DOWN
AT5G50800	GSE39956:NaCl-UP;GSE39236:NaCl-UP;GSE40940:NaCl-UP;GSE39956:Mannitol-UP;GSE40998:Drought-UP
AT2G39110	DRASTIC:drought_dehydration_wilt-UP
AT1G22630	GSE42290:Drought-DOWN;DRASTIC:drought_dehydration_wilt-DOWN;RARGE:NaCl-DOWN;RARGE:Drought-DOWN
AT5G08730	GSE42290:Drought-UP
AT4G32660	DRASTIC:ABA-UP
AT2G15300	GSE42290:Drought-DOWN
AT1G75580	GSE40940:NaCl-UP;GSE16765:NaCl-DOWN
AT1G47980	GSE42290:Drought-UP;GSE39956:NaCl-UP;DRASTIC:drought_dehydration_wilt-UP;GSE40940:NaCl-UP;GSE39956:Mannitol-UP
AT5G40680	GSE42290:Drought-UP;GSE39956:NaCl-UP;DRASTIC:drought_dehydration_wilt-UP;GSE40940:NaCl-UP;GSE39956:Mannitol-UP
AT5G45920	DRASTIC:drought_dehydration_wilt-UP
AT5G52750	GSE42290:Drought-DOWN;DRASTIC:drought_dehydration_wilt-DOWN;GSE40940:NaCl-UP;GSE16474:Mannitol-UP;GSE22107:Mannitol-UP
AT3G62780	GSE42290:Drought-DOWN;DRASTIC:drought_dehydration_wilt-DOWN
AT3G28210	GPL12621:Combine_SaltMannitolHeat-UP;GSE39956:NaCl-UP;GSE53308:NaCl-UP;GSE16765:NaCl-UP;GSE39956:Mannitol-UP;DRASTIC:ABA-DOWN
AT3G47675	GSE42290:Drought-DOWN
AT2G21237	GSE42290:Drought-UP;GSE40940:NaCl-UP
AT5G50720	GSE42290:Drought-UP;DRASTIC:drought_dehydration_wilt-UP
AT1G26400	GSE42290:Drought-DOWN
AT4G24930	GSE42290:Drought-DOWN
AT4G13090	GSE40940:NaCl-DOWN
AT1G59970	GSE42290:Drought-DOWN
AT5G48360	GSE42290:Drought-DOWN
AT4G17490	GSE40998:Drought-DOWN;GSE42290:Drought-DOWN;DRASTIC:drought_dehydration_wilt-DOWN;GSE16765:NaCl-UP;GSE40998:Drought-UP
AT3G04860	GSE42290:Drought-DOWN
AT2G24420	GSE39956:NaCl-UP;DRASTIC:drought_dehydration_wilt-UP
AT1G13700	GSE42290:Drought-UP;DRASTIC:drought_dehydration_wilt-DOWN
AT1G30640	DRASTIC:ABA-UP
AT5G21930	GSE42290:Drought-DOWN;DRASTIC:drought_dehydration_wilt-DOWN
AT1G50990	GSE39956:NaCl-UP;GSE39956:Mannitol-UP
AT2G25130	GSE42290:Drought-DOWN
AT3G55100	GSE42290:Drought-DOWN;DRASTIC:drought_dehydration_wilt-UP
AT5G22970	GSE39956:NaCl-UP;GSE39956:Mannitol-UP
AT3G33555	GSE40940:NaCl-UP
AT1G22150	GSE39956:NaCl-UP;GSE39956:Mannitol-UP
AT5G52170	GSE39956:Mannitol-UP
AT2G36325	GPL12621:Combine_SaltMannitolHeat-UP;GSE40940:NaCl-UP;GSE39956:Mannitol-UP
AT1G51320	GSE39956:Mannitol-UP
AT3G42725	DRASTIC:drought_dehydration_wilt-DOWN
AT3G51238	GSE40940:NaCl-UP
AT1G55910	GSE42290:Drought-DOWN
AT4G25310	GSE42290:Drought-UP;DRASTIC:sodium_chloride-DOWN;DRASTIC:mannitol_(0.2M)-DOWN
AT3G43940	GSE39956:NaCl-UP
AT1G07500	GSE42290:Drought-UP;GPL12621:Combine_SaltMannitolHeat-UP;GSE39956:NaCl-UP;DRASTIC:drought_dehydration_wilt-UP;GSE40940:NaCl-UP;GSE39956:Mannitol-UP
AT3G55990	GSE40940:NaCl-DOWN;GSE42290:Drought-DOWN;DRASTIC:drought_dehydration_wilt-DOWN
AT1G70260	GSE42290:Drought-UP;GSE40940:NaCl-DOWN;GSE42290:Drought-DOWN
AT1G19870	DRASTIC:ABA-DOWN
AT2G40750	GSE42290:Drought-DOWN;DRASTIC:drought_dehydration_wilt-DOWN
AT1G54280	GSE42290:Drought-UP;GSE39956:NaCl-UP
AT3G10010	GSE42290:Drought-DOWN
AT4G25330	GSE40940:NaCl-UP
AT2G40330	GSE40998:Drought-DOWN;GSE40940:NaCl-DOWN;GSE39956:Mannitol-DOWN;DRASTIC:drought_dehydration_wilt-DOWN;GSE39956:NaCl-DOWN;GPL12621:Combine_SaltMannitolHeat-DOWN;GSE42290:Drought-DOWN;DRASTIC:sodium_chloride-DOWN;DRASTIC:mannitol_(0.2M)-DOWN;GSE3454:ABA-DOWN
AT5G41740	GSE42290:Drought-DOWN
AT3G16500	GSE42290:Drought-UP;GSE39956:NaCl-UP;DRASTIC:sodium_chloride-UP;DRASTIC:ABA-DOWN;GPL12621:Combine_SaltMannitolHeat-UP;GSE42290:Drought-DOWN;DRASTIC:drought_dehydration_wilt-UP;GSE39956:Mannitol-UP
AT3G54900	RARGE:NaCl-DOWN;RARGE:ReAfterDehydration-UP
AT1G10250	GSE39956:NaCl-UP
AT3G12910	GSE42290:Drought-DOWN;DRASTIC:drought_dehydration_wilt-DOWN;GSE40940:NaCl-UP;GSE39956:Mannitol-UP;GSE22107:Mannitol-UP
AT2G05100	RARGE:NaCl-DOWN;DRASTIC:sodium_chloride-DOWN;RARGE:ReAfterDehydration-DOWN;RARGE:ABA-DOWN
AT5G44520	GSE42290:Drought-DOWN
AT1G51850	GSE40940:NaCl-DOWN;GSE42290:Drought-DOWN;DRASTIC:drought_dehydration_wilt-DOWN
AT3G25730	GSE42290:Drought-DOWN
AT1G45191	GSE42290:Drought-DOWN;DRASTIC:drought_dehydration_wilt-UP
AT3G28670	GSE39956:Mannitol-UP
AT4G18020	DRASTIC:ABA-UP;RARGE:ABA-UP
AT2G28960	GSE40940:NaCl-DOWN;DRASTIC:sodium_chloride-DOWN;DRASTIC:mannitol_(0.2M)-DOWN
AT3G03000	GSE42290:Drought-DOWN;DRASTIC:drought_dehydration_wilt-DOWN
AT3G48680	GSE42290:Drought-DOWN;DRASTIC:sodium_chloride-UP
AT4G39750	GSE39956:NaCl-UP
AT3G17670	DRASTIC:ABA-UP
AT3G63360	GSE40940:NaCl-DOWN
AT3G18010	GSE42290:Drought-DOWN
AT4G12000	GSE42290:Drought-UP;GSE39956:NaCl-UP;DRASTIC:drought_dehydration_wilt-UP
AT3G55420	GSE42290:Drought-DOWN
AT3G01250	GSE42290:Drought-UP
AT2G38480	GSE42290:Drought-UP
AT5G49520	GSE39956:NaCl-UP;DRASTIC:drought_dehydration_wilt-UP;GSE16765:NaCl-UP
AT5G27280	RARGE:Drought-UP
AT1G72720	GSE40940:NaCl-UP
AT3G46070	GPL12621:Combine_SaltMannitolHeat-UP;GSE39956:NaCl-UP;GSE40940:NaCl-UP;GSE39956:Mannitol-UP
AT1G09930	GSE42290:Drought-DOWN;GSE39956:NaCl-UP
AT3G01840	GSE39956:Mannitol-UP
AT5G38060	DRASTIC:ABA-DOWN
AT4G37760	RARGE:Drought-UP;DRASTIC:ABA-DOWN
AT1G10585	GSE39956:NaCl-UP;DRASTIC:sodium_chloride-UP;GSE40940:NaCl-UP;GSE16765:NaCl-UP;RARGE:Drought-UP;DRASTIC:ABA-DOWN;RARGE:NaCl-UP;DRASTIC:drought_dehydration_wilt-UP;GSE53308:NaCl-UP;GSE39956:Mannitol-UP
AT2G45580	GSE42290:Drought-UP;GSE39956:NaCl-UP;DRASTIC:drought_dehydration_wilt-UP;GSE40998:Drought-UP
AT3G23090	GSE40940:NaCl-DOWN;GSE42290:Drought-DOWN
AT2G01830	DRASTIC:drought_dehydration_wilt-UP
AT3G48540	GSE40940:NaCl-DOWN;GSE42290:Drought-DOWN
AT1G55410	GSE40940:NaCl-DOWN
AT2G02450	DRASTIC:drought_dehydration_wilt-DOWN
AT3G23940	GSE42290:Drought-DOWN;DRASTIC:ABA-DOWN
AT4G34750	GSE42290:Drought-DOWN;DRASTIC:drought_dehydration_wilt-DOWN
AT1G06240	GSE42290:Drought-DOWN
AT3G28420	GSE40940:NaCl-DOWN;GSE42290:Drought-DOWN
AT4G37690	DRASTIC:drought_dehydration_wilt-UP
AT5G05050	GSE39956:NaCl-UP;GSE39956:Mannitol-UP
AT1G54560	GSE42290:Drought-UP;GSE39956:NaCl-UP;DRASTIC:drought_dehydration_wilt-UP
AT4G30420	GSE40940:NaCl-DOWN
AT2G20835	GSE42290:Drought-DOWN;GSE39956:Mannitol-UP
AT1G20320	GSE40940:NaCl-UP
AT1G20840	GSE42290:Drought-DOWN;DRASTIC:ABA-DOWN
AT4G33040	DRASTIC:drought_dehydration_wilt-UP;GSE3454:ABA-UP
AT1G66880	GSE42290:Drought-DOWN
AT4G33020	GSE42290:Drought-UP;GSE48474:Drought-UP
AT1G51790	GSE42290:Drought-DOWN;DRASTIC:drought_dehydration_wilt-DOWN
AT3G05880	GSE42290:Drought-UP;DRASTIC:sodium_chloride-UP;GSE16765:NaCl-UP;RARGE:Drought-UP;RARGE:NaCl-UP;DRASTIC:ABA-UP;DRASTIC:drought_dehydration_wilt-UP;RARGE:ABA-UP;RARGE:ReAfterDehydration-UP
AT5G58750	GSE40940:NaCl-DOWN
AT5G24050	GPL12621:Combine_SaltMannitolHeat-UP;GSE39956:NaCl-UP;GSE39956:Mannitol-UP
AT3G01820	DRASTIC:drought_dehydration_wilt-UP;GSE40940:NaCl-UP
AT2G31865	GSE40940:NaCl-UP;RARGE:NaCl-UP
AT5G19540	DRASTIC:ABA-UP
AT1G64110	GSE42290:Drought-UP;GSE39956:NaCl-UP;GSE39236:NaCl-UP;GSE40940:NaCl-UP;RARGE:Drought-UP;GSE40998:Drought-UP;RARGE:NaCl-UP;GPL12621:Combine_SaltMannitolHeat-UP;DRASTIC:ABA-UP;DRASTIC:drought_dehydration_wilt-UP;RARGE:ABA-UP;GSE39956:Mannitol-UP
AT5G06840	DRASTIC:ABA-UP
AT4G05150	RARGE:ABA-UP;RARGE:Drought-UP;RARGE:NaCl-UP
AT1G13635	GSE42290:Drought-UP;GSE40940:NaCl-DOWN
AT3G61920	GSE40940:NaCl-DOWN;GPL12621:Combine_SaltMannitolHeat-UP;GSE42290:Drought-DOWN;DRASTIC:drought_dehydration_wilt-UP
AT5G45095	GSE42290:Drought-UP
AT2G20350	GPL12621:Combine_SaltMannitolHeat-UP;GSE39956:NaCl-UP;GSE39956:Mannitol-UP
AT2G13850	GSE40940:NaCl-DOWN
AT4G34200	GSE42290:Drought-DOWN;DRASTIC:drought_dehydration_wilt-UP
AT5G25265	DRASTIC:drought_dehydration_wilt-DOWN
AT5G35660	GSE42290:Drought-UP;GPL12621:Combine_SaltMannitolHeat-UP;GSE39956:NaCl-UP;GSE40940:NaCl-UP;GSE39956:Mannitol-UP
AT3G44970	GSE16765:NaCl-DOWN
AT2G14210	DRASTIC:ABA-UP;GSE39956:Mannitol-UP
AT3G02242	GSE42290:Drought-UP
AT3G54530	GSE40940:NaCl-UP
AT2G26530	GSE42290:Drought-DOWN;GSE16765:NaCl-UP;RARGE:Drought-UP;RARGE:NaCl-UP
AT2G41860	GSE42290:Drought-UP;GPL12621:Combine_SaltMannitolHeat-UP;GSE39956:NaCl-UP;GSE39956:Mannitol-UP
AT1G54950	GSE40940:NaCl-DOWN
AT4G34332	DRASTIC:drought_dehydration_wilt-UP;GSE40940:NaCl-UP
AT4G12800	RARGE:NaCl-DOWN;RARGE:Drought-DOWN;DRASTIC:sodium_chloride-DOWN;RARGE:ABA-DOWN
AT4G35025	GSE39956:NaCl-UP
AT1G18010	DRASTIC:ABA-DOWN
AT1G52400	DRASTIC:sodium_chloride-UP;DRASTIC:drought_dehydration_wilt-DOWN;GSE39236:NaCl-UP;RARGE:Drought-DOWN;GSE42290:Drought-DOWN;RARGE:NaCl-DOWN;DRASTIC:drought_dehydration_wilt-UP;RARGE:ReAfterDehydration-UP;RARGE:ReAfterDehydration-DOWN
AT3G57400	GSE42290:Drought-DOWN
AT5G16567	GSE39956:NaCl-UP;GSE39956:Mannitol-UP
AT5G60580	GSE42290:Drought-UP;RARGE:ABA-UP
AT2G42980	GSE42290:Drought-DOWN
AT5G24790	GPL12621:Combine_SaltMannitolHeat-UP;GSE39956:NaCl-UP;GSE40940:NaCl-UP;GSE39956:Mannitol-UP
AT4G32780	GSE40940:NaCl-DOWN
AT5G13180	RARGE:ABA-UP
AT3G57440	GSE40940:NaCl-UP
AT4G30993	DRASTIC:drought_dehydration_wilt-DOWN
AT5G14740	GSE42290:Drought-DOWN
AT5G60260	DRASTIC:drought_dehydration_wilt-DOWN
AT5G66760	GSE42290:Drought-UP;GSE39956:NaCl-UP;DRASTIC:drought_dehydration_wilt-UP;RARGE:ReAfterDehydration-DOWN;RARGE:ReAfterDehydration-UP;RARGE:ABA-UP;GSE39956:Mannitol-UP;RARGE:Drought-UP
AT2G16580	GSE42290:Drought-UP
AT3G09660	GSE42290:Drought-DOWN
AT5G47550	GSE42290:Drought-UP;GPL12621:Combine_SaltMannitolHeat-UP;DRASTIC:ABA-UP;DRASTIC:drought_dehydration_wilt-UP;RARGE:ABA-UP;RARGE:Drought-UP
AT2G29900	GSE42290:Drought-UP
AT3G50390	GSE42290:Drought-UP;DRASTIC:drought_dehydration_wilt-UP;GSE40940:NaCl-UP
AT1G14880	GSE40940:NaCl-DOWN;GSE42290:Drought-DOWN;DRASTIC:drought_dehydration_wilt-DOWN;DRASTIC:ABA-UP
AT4G28640	GSE42290:Drought-DOWN
AT1G11190	GSE42290:Drought-UP
AT4G14368	GSE39956:NaCl-UP
AT1G03890	GSE40940:NaCl-DOWN;GSE39956:NaCl-UP;GSE40940:NaCl-UP
AT2G21220	GSE42290:Drought-DOWN
AT2G32290	GSE42290:Drought-DOWN;DRASTIC:drought_dehydration_wilt-UP;GSE16765:NaCl-DOWN
AT2G23690	GSE40940:NaCl-DOWN;GSE42290:Drought-DOWN;DRASTIC:drought_dehydration_wilt-DOWN
AT3G20670	GSE40998:Drought-DOWN
AT3G23630	GSE42290:Drought-UP
AT5G61630	GSE39956:Mannitol-UP
AT2G40116	GSE42290:Drought-UP
AT1G32950	GPL12621:Combine_SaltMannitolHeat-UP;GSE39956:NaCl-UP;DRASTIC:drought_dehydration_wilt-UP;GSE40940:NaCl-UP;RARGE:NaCl-UP
AT3G14360	GSE42290:Drought-UP;DRASTIC:sodium_chloride-UP;DRASTIC:ABA-UP;DRASTIC:drought_dehydration_wilt-UP;GSE40940:NaCl-UP;GSE40998:Drought-UP
AT1G43100	GSE39956:NaCl-UP
AT4G11220	GSE42290:Drought-UP;GPL12621:Combine_SaltMannitolHeat-UP;DRASTIC:drought_dehydration_wilt-UP;RARGE:ABA-UP;RARGE:Drought-UP;DRASTIC:ABA-DOWN
AT5G43066	GSE39956:Mannitol-UP
AT3G22100	GPL12621:Combine_SaltMannitolHeat-UP;GSE39956:NaCl-UP;DRASTIC:drought_dehydration_wilt-UP
AT1G27090	RARGE:ReAfterDehydration-UP
AT3G01550	GSE40998:Drought-DOWN;GSE40940:NaCl-DOWN;GSE42290:Drought-DOWN
AT1G71110	GSE42290:Drought-UP;DRASTIC:drought_dehydration_wilt-UP
AT1G19630	GSE42290:Drought-UP;DRASTIC:drought_dehydration_wilt-UP
AT2G02930	GSE42290:Drought-DOWN;DRASTIC:drought_dehydration_wilt-DOWN;GSE39956:Mannitol-UP
AT4G38730	DRASTIC:drought_dehydration_wilt-UP
AT2G03550	GSE42290:Drought-DOWN;DRASTIC:drought_dehydration_wilt-DOWN
AT5G45850	GSE42290:Drought-DOWN
AT1G26570	GSE42290:Drought-DOWN;RARGE:NaCl-DOWN;RARGE:Drought-DOWN
AT3G25700	DRASTIC:drought_dehydration_wilt-UP
AT4G14301	GSE39956:NaCl-UP
AT3G08970	GPL12621:Combine_SaltMannitolHeat-UP;DRASTIC:drought_dehydration_wilt-UP
AT3G53900	RARGE:ABA-DOWN
AT3G21055	GSE42290:Drought-DOWN;DRASTIC:drought_dehydration_wilt-DOWN;RARGE:Drought-DOWN;GSE40940:NaCl-UP;GSE39956:Mannitol-UP
AT5G38420	GSE42290:Drought-DOWN;DRASTIC:drought_dehydration_wilt-DOWN;RARGE:NaCl-DOWN;RARGE:Drought-DOWN;DRASTIC:sodium_chloride-DOWN;RARGE:ABA-DOWN;DRASTIC:ABA-DOWN
AT3G22235	GSE40940:NaCl-DOWN;GSE42290:Drought-DOWN;DRASTIC:drought_dehydration_wilt-DOWN;GPL12621:Combine_SaltMannitolHeat-DOWN
AT5G65030	GSE42290:Drought-DOWN;DRASTIC:drought_dehydration_wilt-DOWN
AT5G62040	GSE42290:Drought-UP;GPL12621:Combine_SaltMannitolHeat-UP;GSE39956:NaCl-UP;DRASTIC:drought_dehydration_wilt-UP;GSE40940:NaCl-UP;GSE39956:Mannitol-UP;GSE40998:Drought-UP
AT1G73980	RARGE:Drought-UP
AT2G34940	GSE40940:NaCl-DOWN;GSE42290:Drought-DOWN
AT5G37910	GSE40940:NaCl-UP
AT2G18720	DRASTIC:drought_dehydration_wilt-UP
AT1G48920	RARGE:NaCl-DOWN
AT5G05420	DRASTIC:drought_dehydration_wilt-DOWN
AT3G23060	GSE42290:Drought-UP;GSE40940:NaCl-DOWN;GPL12621:Combine_SaltMannitolHeat-UP;GSE39956:NaCl-UP;GSE39956:Mannitol-UP
AT1G29450	GSE40940:NaCl-DOWN;GSE42290:Drought-DOWN;DRASTIC:drought_dehydration_wilt-DOWN
AT4G39420	GSE42290:Drought-UP
AT4G05130	DRASTIC:drought_dehydration_wilt-DOWN
AT5G11320	GSE42290:Drought-UP
AT4G32850	RARGE:ABA-UP
AT3G14880	GSE42290:Drought-UP;DRASTIC:drought_dehydration_wilt-UP
AT1G50310	GSE39956:Mannitol-UP
AT2G16190	GSE39956:NaCl-UP;GSE39956:Mannitol-UP
AT3G45600	RARGE:Drought-UP;RARGE:NaCl-UP
AT5G28931	GSE39956:NaCl-UP;GSE39956:Mannitol-UP
AT3G25573	GSE42290:Drought-UP;GPL12621:Combine_SaltMannitolHeat-UP;GSE39956:NaCl-UP;DRASTIC:drought_dehydration_wilt-UP;GSE40940:NaCl-UP;GSE39956:Mannitol-UP
AT4G25670	RARGE:ReAfterDehydration-DOWN;RARGE:ABA-UP;RARGE:Drought-UP;RARGE:NaCl-UP
AT1G03090	DRASTIC:sodium_chloride-UP;DRASTIC:drought_dehydration_wilt-DOWN;RARGE:ReAfterDehydration-UP
AT2G27300	GSE42290:Drought-UP;DRASTIC:drought_dehydration_wilt-UP
AT1G49430	GSE42290:Drought-DOWN;RARGE:ReAfterDehydration-DOWN;RARGE:Drought-UP
AT3G59110	DRASTIC:drought_dehydration_wilt-DOWN
AT5G37790	GSE40940:NaCl-DOWN;GSE42290:Drought-DOWN
AT5G59120	GSE39956:Mannitol-UP
AT2G31800	DRASTIC:drought_dehydration_wilt-DOWN
AT1G28660	GSE40998:Drought-DOWN
AT5G43420	GSE42290:Drought-DOWN;DRASTIC:drought_dehydration_wilt-UP;DRASTIC:ABA-DOWN
AT3G02640	GSE40998:Drought-DOWN;GSE40940:NaCl-DOWN;GSE42290:Drought-DOWN;GSE16765:NaCl-UP
AT3G10320	GSE42290:Drought-UP;DRASTIC:drought_dehydration_wilt-UP;GSE39956:Mannitol-UP
AT3G14820	GSE40940:NaCl-DOWN;GSE42290:Drought-DOWN
AT3G21620	GSE42290:Drought-DOWN;DRASTIC:drought_dehydration_wilt-UP
AT1G61160	GSE42290:Drought-DOWN;DRASTIC:drought_dehydration_wilt-DOWN
AT4G25100	GSE40998:Drought-DOWN;RARGE:Drought-DOWN;GSE48474:Drought-UP
AT5G13320	GSE40998:Drought-DOWN;GSE39956:NaCl-UP;DRASTIC:drought_dehydration_wilt-UP
AT4G30410	GSE40940:NaCl-DOWN;GSE42290:Drought-DOWN;GSE39956:Mannitol-UP
AT4G27140	DRASTIC:drought_dehydration_wilt-UP;GSE40940:NaCl-UP
AT5G04347	GSE39956:NaCl-UP
AT1G42980	GSE42290:Drought-UP;DRASTIC:drought_dehydration_wilt-UP;GSE40940:NaCl-UP
AT1G47480	GSE40940:NaCl-DOWN;GSE42290:Drought-DOWN;DRASTIC:drought_dehydration_wilt-DOWN
AT2G33580	GSE40940:NaCl-UP;GSE16765:NaCl-UP
AT4G15540	GSE42290:Drought-DOWN;DRASTIC:drought_dehydration_wilt-DOWN;RARGE:ReAfterDehydration-UP
AT5G42290	GSE42290:Drought-UP;GPL12621:Combine_SaltMannitolHeat-UP;GSE39956:NaCl-UP;DRASTIC:drought_dehydration_wilt-UP;GSE40940:NaCl-UP;GSE39956:Mannitol-UP;GSE40998:Drought-UP
AT4G37580	DRASTIC:drought_dehydration_wilt-DOWN
AT1G22900	GSE42290:Drought-DOWN;DRASTIC:drought_dehydration_wilt-UP
AT3G01680	GSE42290:Drought-DOWN
AT3G62140	DRASTIC:ABA-DOWN
AT1G07270	GSE40940:NaCl-DOWN;GSE42290:Drought-DOWN
AT2G38010	GSE42290:Drought-DOWN
AT1G52080	GSE42290:Drought-UP;DRASTIC:ABA-UP;DRASTIC:drought_dehydration_wilt-UP
AT3G49470	RARGE:Drought-DOWN
AT1G35180	GSE42290:Drought-DOWN
AT2G20625	GSE39956:NaCl-UP;GSE40940:NaCl-UP
AT1G62670	GSE42290:Drought-DOWN
AT1G30070	GPL12621:Combine_SaltMannitolHeat-UP
AT1G35210	GSE42290:Drought-DOWN;DRASTIC:drought_dehydration_wilt-DOWN
AT1G63030	GSE60260:NaCl-UP
AT1G09440	GSE42290:Drought-DOWN
AT3G03341	GSE42290:Drought-UP;GPL12621:Combine_SaltMannitolHeat-UP;GSE39956:NaCl-UP;DRASTIC:drought_dehydration_wilt-UP;GSE40940:NaCl-UP;GSE39956:Mannitol-UP
AT1G73740	RARGE:ABA-UP;RARGE:NaCl-UP
AT3G50120	GSE40940:NaCl-DOWN;GSE42290:Drought-DOWN;DRASTIC:drought_dehydration_wilt-DOWN
AT1G34110	GSE39956:Mannitol-UP
AT4G16780	GSE42290:Drought-DOWN;DRASTIC:drought_dehydration_wilt-DOWN
AT1G53350	GSE42290:Drought-DOWN;DRASTIC:drought_dehydration_wilt-DOWN
AT1G66440	GSE40940:NaCl-DOWN
AT1G69818	GSE39956:NaCl-UP
AT4G15830	GSE40998:Drought-DOWN;GSE40940:NaCl-DOWN;GSE42290:Drought-DOWN;GSE16765:NaCl-UP
AT4G25350	GSE42290:Drought-DOWN;DRASTIC:drought_dehydration_wilt-DOWN
AT1G60230	GSE42290:Drought-DOWN
AT5G42250	GSE40940:NaCl-DOWN;GSE42290:Drought-DOWN;DRASTIC:drought_dehydration_wilt-DOWN;GPL12621:Combine_SaltMannitolHeat-DOWN
AT4G33905	GSE42290:Drought-UP;GPL12621:Combine_SaltMannitolHeat-UP;GSE39956:NaCl-UP;DRASTIC:drought_dehydration_wilt-UP;GSE40940:NaCl-UP;GSE39956:Mannitol-UP
AT4G02940	DRASTIC:ABA-UP;RARGE:ABA-UP;RARGE:NaCl-UP
AT2G05050	GSE42290:Drought-UP
AT5G16460	GSE42290:Drought-UP;GSE39956:NaCl-UP;GSE39956:Mannitol-UP
AT1G33890	GSE40940:NaCl-DOWN
AT2G20750	GSE42290:Drought-DOWN
AT1G08810	GSE42290:Drought-DOWN;DRASTIC:drought_dehydration_wilt-DOWN
AT1G09210	RARGE:NaCl-DOWN;RARGE:ReAfterDehydration-UP
AT2G33270	GSE42290:Drought-UP;GSE40940:NaCl-UP;GSE39956:Mannitol-UP;GSE40998:Drought-UP
AT4G35880	GSE42290:Drought-DOWN
AT1G70080	GSE39956:NaCl-UP;GSE39956:Mannitol-UP
AT2G12462	GSE40940:NaCl-DOWN;GSE42290:Drought-DOWN
AT4G02930	DRASTIC:ABA-DOWN
AT1G10522	GSE16765:NaCl-UP
AT1G04570	GSE42290:Drought-UP;GSE39956:NaCl-UP;DRASTIC:drought_dehydration_wilt-UP;GSE40940:NaCl-UP
AT3G08030	GSE42290:Drought-DOWN;RARGE:NaCl-DOWN
AT4G34970	DRASTIC:drought_dehydration_wilt-DOWN;DRASTIC:ABA-UP;GSE40998:Drought-UP
AT5G10430	GSE42290:Drought-DOWN;RARGE:NaCl-DOWN;RARGE:Drought-DOWN;RARGE:ReAfterDehydration-UP;GSE40998:Drought-UP
AT4G33610	GSE40940:NaCl-DOWN;GSE39956:NaCl-UP;GSE39956:Mannitol-UP
AT4G01360	GSE42290:Drought-UP;GPL12621:Combine_SaltMannitolHeat-UP;GSE39956:NaCl-UP;DRASTIC:drought_dehydration_wilt-UP;GSE40940:NaCl-UP;GSE39956:Mannitol-UP
AT5G20840	RARGE:ABA-UP
AT5G52790	GSE40940:NaCl-DOWN;DRASTIC:ABA-DOWN
AT5G44020	GSE40998:Drought-DOWN;GSE40940:NaCl-DOWN;DRASTIC:drought_dehydration_wilt-DOWN;RARGE:Drought-DOWN;GSE42290:Drought-DOWN;RARGE:NaCl-DOWN;RARGE:ReAfterDehydration-UP;DRASTIC:sodium_chloride-DOWN;RARGE:ABA-DOWN
AT2G28760	GSE42290:Drought-DOWN;DRASTIC:ABA-DOWN
AT4G33690	GSE42290:Drought-UP
AT4G18940	GSE40940:NaCl-DOWN
AT1G67590	GSE40940:NaCl-DOWN;GSE42290:Drought-DOWN
AT1G69080	GSE42290:Drought-DOWN
AT1G31400	GSE39956:Mannitol-UP
AT3G08040	GSE42290:Drought-UP;DRASTIC:drought_dehydration_wilt-UP
AT5G24540	GSE39956:NaCl-UP;GSE40940:NaCl-UP;GSE39956:Mannitol-UP
AT1G73300	GSE42290:Drought-UP
AT3G03860	DRASTIC:ABA-UP
AT3G45252	GPL12621:Combine_SaltMannitolHeat-UP;GSE39956:NaCl-UP;GSE39956:Mannitol-UP
AT4G10265	DRASTIC:sodium_chloride-UP;DRASTIC:ABA-UP;DRASTIC:drought_dehydration_wilt-UP;GSE40940:NaCl-UP;GSE39956:Mannitol-UP
AT5G20260	GSE40940:NaCl-DOWN;GSE39956:NaCl-UP;DRASTIC:drought_dehydration_wilt-DOWN;GSE39956:Mannitol-UP
AT1G78080	DRASTIC:drought_dehydration_wilt-UP;RARGE:ReAfterDehydration-DOWN;RARGE:ABA-UP;RARGE:Drought-UP
AT1G30530	GSE42290:Drought-DOWN;DRASTIC:drought_dehydration_wilt-UP;RARGE:Drought-DOWN
AT2G35270	GSE40940:NaCl-DOWN
AT1G55070	GSE39956:NaCl-UP;GSE39956:Mannitol-UP
AT2G46330	GSE40940:NaCl-DOWN;GSE42290:Drought-DOWN;DRASTIC:drought_dehydration_wilt-DOWN;RARGE:NaCl-DOWN;RARGE:Drought-DOWN
AT1G32470	GSE40940:NaCl-DOWN;GSE42290:Drought-DOWN;DRASTIC:drought_dehydration_wilt-DOWN;RARGE:NaCl-DOWN;RARGE:ABA-DOWN
AT3G02050	GSE42290:Drought-DOWN
AT5G52740	GSE42290:Drought-DOWN;DRASTIC:drought_dehydration_wilt-DOWN
AT1G73570	GSE42290:Drought-DOWN
AT1G44130	GSE42290:Drought-DOWN
AT1G67340	GSE42290:Drought-UP
AT5G14070	GSE42290:Drought-DOWN;DRASTIC:drought_dehydration_wilt-DOWN
AT2G02060	GSE42290:Drought-UP
AT1G43000	GSE40940:NaCl-UP
AT5G60400	GSE42290:Drought-DOWN
AT3G48220	GSE39956:NaCl-UP
AT1G21560	GSE42290:Drought-DOWN
AT4G18270	DRASTIC:drought_dehydration_wilt-UP
AT5G59010	GSE42290:Drought-DOWN;RARGE:Drought-DOWN
AT3G54920	GSE42290:Drought-DOWN;RARGE:Drought-DOWN;RARGE:ABA-DOWN
AT3G18200	GSE40940:NaCl-DOWN
AT2G30130	GSE39956:NaCl-UP
AT1G08630	GSE42290:Drought-UP
AT4G05049	GSE40940:NaCl-UP
AT4G29640	GSE40940:NaCl-UP;GSE39956:Mannitol-UP
AT2G24980	GSE40940:NaCl-DOWN;GSE42290:Drought-DOWN
AT1G66150	GSE42290:Drought-DOWN
AT3G62630	GSE42290:Drought-DOWN;DRASTIC:drought_dehydration_wilt-DOWN
AT1G04500	GSE42290:Drought-UP;DRASTIC:drought_dehydration_wilt-UP;GSE40940:NaCl-UP
AT5G41730	GSE40940:NaCl-DOWN;GSE39956:NaCl-UP
AT1G56500	DRASTIC:ABA-UP
AT1G21130	DRASTIC:drought_dehydration_wilt-DOWN;GSE16474:Mannitol-UP;GPL12621:Combine_SaltMannitolHeat-DOWN;GSE22107:Mannitol-UP
AT3G10985	RARGE:ReAfterDehydration-UP;RARGE:ABA-UP;RARGE:Drought-UP;RARGE:NaCl-UP
AT1G43180	GSE40940:NaCl-UP
AT5G48430	GSE40940:NaCl-DOWN;DRASTIC:drought_dehydration_wilt-DOWN;DRASTIC:ABA-DOWN
AT1G25500	GSE42290:Drought-DOWN
AT1G75000	GSE42290:Drought-DOWN
AT5G06930	GSE40940:NaCl-DOWN;GSE42290:Drought-DOWN;DRASTIC:drought_dehydration_wilt-DOWN
AT2G02710	GSE42290:Drought-UP;DRASTIC:sodium_chloride-UP;GSE16765:NaCl-UP;RARGE:Drought-UP;GSE40998:Drought-UP;RARGE:NaCl-UP;DRASTIC:ABA-UP;DRASTIC:drought_dehydration_wilt-UP;RARGE:ReAfterDehydration-UP
AT1G77120	GSE42290:Drought-UP;GSE39956:NaCl-UP;DRASTIC:sodium_chloride-UP;GSE39236:NaCl-UP;GSE16765:NaCl-UP;RARGE:Drought-UP;GSE40998:Drought-UP;RARGE:NaCl-UP;DRASTIC:ABA-UP;DRASTIC:drought_dehydration_wilt-UP;GSE53308:NaCl-UP;RARGE:ReAfterDehydration-UP
AT5G18130	GSE42290:Drought-UP;DRASTIC:drought_dehydration_wilt-UP;GSE40940:NaCl-UP;RARGE:ABA-UP;RARGE:Drought-UP;GSE40998:Drought-UP;RARGE:NaCl-UP
AT1G50590	GSE40940:NaCl-UP
AT4G09030	DRASTIC:drought_dehydration_wilt-UP
AT4G11700	GSE40940:NaCl-UP
AT3G44735	GSE42290:Drought-UP
AT5G48220	GSE42290:Drought-DOWN
AT1G17147	DRASTIC:drought_dehydration_wilt-DOWN;GSE39956:Mannitol-UP
AT4G27670	GSE42290:Drought-UP;GPL12621:Combine_SaltMannitolHeat-UP;DRASTIC:drought_dehydration_wilt-UP;GSE39956:Mannitol-UP
AT3G28300	GSE42290:Drought-UP;GSE42290:Drought-DOWN;GSE39956:NaCl-UP;GSE39956:Mannitol-UP
AT3G23830	GSE42290:Drought-DOWN;GSE16765:NaCl-UP
AT1G77670	RARGE:ReAfterDehydration-UP
AT1G24380	GSE40940:NaCl-UP
AT4G33220	GSE42290:Drought-DOWN;RARGE:NaCl-DOWN;RARGE:Drought-UP
AT2G14270	GSE42290:Drought-UP
AT4G08810	DRASTIC:ABA-DOWN
AT4G16590	GPL12621:Combine_SaltMannitolHeat-UP;GSE42290:Drought-DOWN;GSE39956:NaCl-UP;DRASTIC:drought_dehydration_wilt-UP;GSE39956:Mannitol-UP
AT1G74590	GSE53308:NaCl-UP
AT3G32980	GSE42290:Drought-DOWN
AT3G48550	GSE42290:Drought-DOWN;DRASTIC:drought_dehydration_wilt-DOWN
AT1G13350	DRASTIC:ABA-DOWN
AT3G54030	GSE42290:Drought-UP;DRASTIC:drought_dehydration_wilt-UP
AT1G76050	GSE39956:NaCl-UP;GSE39956:Mannitol-UP
AT1G77210	DRASTIC:drought_dehydration_wilt-DOWN
AT5G40730	GSE42290:Drought-UP;DRASTIC:drought_dehydration_wilt-UP;GSE53308:NaCl-UP;GSE16765:NaCl-UP
AT5G56710	RARGE:NaCl-DOWN
AT1G26796	GSE39956:Mannitol-UP
AT3G54060	GSE40940:NaCl-DOWN
AT1G26800	RARGE:ReAfterDehydration-UP;GSE40998:Drought-UP
AT2G40290	GSE42290:Drought-UP
AT4G16095	GSE39956:NaCl-UP;GSE39956:Mannitol-UP
AT4G20430	GSE42290:Drought-DOWN
AT5G09805	GSE42290:Drought-DOWN;DRASTIC:drought_dehydration_wilt-DOWN
AT3G47480	GSE42290:Drought-DOWN
AT1G43886	GSE40940:NaCl-UP
AT1G68500	GSE42290:Drought-UP;GSE39956:NaCl-UP;DRASTIC:drought_dehydration_wilt-UP;GSE40940:NaCl-UP;GSE16765:NaCl-UP;GSE40998:Drought-UP
AT3G03780	RARGE:NaCl-DOWN;DRASTIC:sodium_chloride-DOWN;DRASTIC:ABA-DOWN
AT2G16575	GPL12621:Combine_SaltMannitolHeat-UP;GSE39956:NaCl-UP
AT1G28550	GSE40998:Drought-UP
AT3G44220	GSE42290:Drought-DOWN
AT1G74860	GSE42290:Drought-UP
AT3G28910	GSE42290:Drought-DOWN;DRASTIC:drought_dehydration_wilt-DOWN
AT4G02110	GSE42290:Drought-DOWN
AT1G77760	GSE40998:Drought-DOWN;DRASTIC:drought_dehydration_wilt-DOWN;RARGE:ReAfterDehydration-DOWN;RARGE:Drought-UP;RARGE:ABA-DOWN;GPL12621:Combine_SaltMannitolHeat-DOWN;DRASTIC:ABA-DOWN
AT4G23490	DRASTIC:drought_dehydration_wilt-UP
AT1G24062	GSE39956:Mannitol-UP
AT4G25970	RARGE:Drought-UP
AT3G42860	GSE42290:Drought-UP
AT5G35600	GSE39956:Mannitol-UP
AT4G24970	GSE42290:Drought-DOWN
AT1G56720	DRASTIC:drought_dehydration_wilt-DOWN
AT1G66430	GSE42290:Drought-DOWN;RARGE:NaCl-DOWN;RARGE:Drought-DOWN
AT5G19770	GSE42290:Drought-DOWN;RARGE:NaCl-DOWN;RARGE:Drought-DOWN;RARGE:ReAfterDehydration-UP;DRASTIC:ABA-DOWN
AT5G61550	GSE40940:NaCl-DOWN
AT4G10230	GSE40940:NaCl-UP
AT1G53820	GSE40940:NaCl-UP
AT2G14390	GSE39956:Mannitol-UP
AT3G52750	GSE42290:Drought-DOWN
AT4G22090	GSE39956:NaCl-UP;GSE39956:Mannitol-UP
AT1G51410	GSE39956:Mannitol-UP
AT1G20350	GPL12621:Combine_SaltMannitolHeat-UP
AT3G13227	GSE40940:NaCl-UP;RARGE:NaCl-UP
AT2G32680	GSE42290:Drought-DOWN;GSE39956:Mannitol-UP
AT4G27310	DRASTIC:drought_dehydration_wilt-DOWN
AT2G39725	DRASTIC:drought_dehydration_wilt-UP;GSE40940:NaCl-UP
AT1G22370	GSE42290:Drought-UP;DRASTIC:drought_dehydration_wilt-UP;RARGE:Drought-UP;GSE40998:Drought-UP;RARGE:NaCl-UP
AT3G30386	GSE40940:NaCl-UP
AT1G13245	DRASTIC:drought_dehydration_wilt-DOWN
AT3G45390	GSE40940:NaCl-DOWN
AT4G35640	GSE42290:Drought-DOWN
AT1G52695	GSE39956:Mannitol-UP
AT1G04180	GPL12621:Combine_SaltMannitolHeat-UP;DRASTIC:drought_dehydration_wilt-UP
AT3G09405	GSE42290:Drought-DOWN
AT1G64400	GSE42290:Drought-DOWN;GSE16474:Mannitol-UP;GSE22107:Mannitol-UP
AT3G42385	GSE39956:NaCl-UP
AT4G33360	GSE42290:Drought-DOWN;DRASTIC:ABA-DOWN
AT4G30400	GSE42290:Drought-DOWN
AT5G54062	GSE40940:NaCl-UP
AT2G19890	DRASTIC:drought_dehydration_wilt-UP;GSE40940:NaCl-UP
AT1G17140	GSE42290:Drought-DOWN
AT1G14950	RARGE:ABA-UP
AT1G08380	GSE42290:Drought-DOWN;DRASTIC:sodium_chloride-UP;RARGE:NaCl-DOWN;RARGE:Drought-DOWN;DRASTIC:sodium_chloride-DOWN;RARGE:ReAfterDehydration-DOWN;RARGE:ABA-DOWN
AT3G46150	DRASTIC:drought_dehydration_wilt-DOWN
AT2G26480	GSE42290:Drought-DOWN
AT4G03190	GSE42290:Drought-DOWN;DRASTIC:drought_dehydration_wilt-DOWN
AT1G33750	GSE40940:NaCl-DOWN
AT3G28680	GSE39956:Mannitol-UP
AT1G61270	GSE40940:NaCl-DOWN
AT3G18035	GSE42290:Drought-DOWN;DRASTIC:drought_dehydration_wilt-DOWN;RARGE:Drought-UP;RARGE:NaCl-UP
AT2G16505	GSE39956:NaCl-UP;GSE40940:NaCl-UP
AT5G17210	GSE42290:Drought-UP;DRASTIC:drought_dehydration_wilt-UP
AT5G56550	GSE42290:Drought-DOWN;DRASTIC:drought_dehydration_wilt-DOWN
AT5G02190	GSE42290:Drought-DOWN
AT1G35035	GSE39956:NaCl-UP;GSE39956:Mannitol-UP
AT1G52000	GSE42290:Drought-UP;DRASTIC:drought_dehydration_wilt-DOWN;GSE39236:NaCl-UP;RARGE:Drought-DOWN;GSE40940:NaCl-UP;RARGE:NaCl-UP;GPL12621:Combine_SaltMannitolHeat-UP;GSE42290:Drought-DOWN;DRASTIC:drought_dehydration_wilt-UP;RARGE:ABA-UP;RARGE:ReAfterDehydration-DOWN
AT1G52990	GSE42290:Drought-UP;GPL12621:Combine_SaltMannitolHeat-UP
AT4G21320	GSE42290:Drought-UP;GPL12621:Combine_SaltMannitolHeat-UP
AT5G44670	GSE42290:Drought-UP;DRASTIC:ABA-UP
AT1G37130	GSE40998:Drought-DOWN;GSE42290:Drought-DOWN;DRASTIC:drought_dehydration_wilt-DOWN;RARGE:ABA-DOWN;RARGE:NaCl-UP
AT3G55677	GSE40940:NaCl-UP;GSE39956:Mannitol-UP
AT5G42957	GSE39956:NaCl-UP;GSE39956:Mannitol-UP
AT4G28365	GSE39956:NaCl-UP;GSE39956:Mannitol-UP
AT2G02580	GPL12621:Combine_SaltMannitolHeat-UP;GSE39956:NaCl-UP;DRASTIC:drought_dehydration_wilt-UP
AT5G55560	GSE53308:NaCl-UP
AT5G37860	GSE40940:NaCl-UP
AT2G25820	GSE42290:Drought-DOWN;DRASTIC:drought_dehydration_wilt-UP;GSE40940:NaCl-UP
AT3G52960	RARGE:NaCl-DOWN;RARGE:Drought-DOWN
AT4G26220	GSE42290:Drought-UP;DRASTIC:drought_dehydration_wilt-UP;RARGE:ABA-UP
AT2G21465	GSE39956:Mannitol-UP
AT3G52070	DRASTIC:drought_dehydration_wilt-DOWN
AT4G02300	GSE39956:NaCl-UP;GSE39956:Mannitol-UP
AT5G18720	GSE40940:NaCl-DOWN
AT2G28740	GSE42290:Drought-DOWN
AT4G14670	GSE39956:Mannitol-UP
AT2G28560	GSE42290:Drought-DOWN
AT2G03980	DRASTIC:ABA-UP
AT4G08770	GSE40940:NaCl-DOWN;GSE22107:Mannitol-UP
AT1G72140	GSE42290:Drought-UP;GSE40940:NaCl-DOWN;DRASTIC:drought_dehydration_wilt-UP
AT5G63190	RARGE:Drought-UP;GSE40998:Drought-UP;RARGE:NaCl-UP
AT2G21140	GSE42290:Drought-DOWN
AT1G69200	GSE16765:NaCl-UP
AT1G49990	GSE42290:Drought-DOWN
AT1G05291	GSE39956:NaCl-UP
AT2G01300	GSE42290:Drought-UP;GSE42290:Drought-DOWN;GSE39956:NaCl-UP;GSE40940:NaCl-UP;GSE39956:Mannitol-UP
AT1G14420	DRASTIC:drought_dehydration_wilt-DOWN;GSE40998:Drought-UP
AT5G38120	GSE42290:Drought-DOWN;GSE39956:NaCl-UP;DRASTIC:drought_dehydration_wilt-UP;GSE40940:NaCl-UP;GPL12621:Combine_SaltMannitolHeat-DOWN
AT5G23750	GSE42290:Drought-UP;DRASTIC:ABA-UP;DRASTIC:drought_dehydration_wilt-UP;RARGE:Drought-UP
AT2G36890	GSE42290:Drought-DOWN
AT1G67900	DRASTIC:drought_dehydration_wilt-DOWN
AT4G28170	GSE40940:NaCl-UP
AT1G18310	GSE39956:NaCl-UP
AT1G44000	GSE42290:Drought-DOWN;RARGE:NaCl-DOWN;RARGE:Drought-DOWN
AT1G73960	DRASTIC:ABA-DOWN
AT2G35960	GSE40998:Drought-DOWN;GSE42290:Drought-DOWN
AT4G31570	GSE40998:Drought-DOWN
AT5G63660	GSE39956:Mannitol-UP
AT2G32540	DRASTIC:drought_dehydration_wilt-DOWN
AT1G11360	RARGE:ReAfterDehydration-UP;RARGE:NaCl-UP
AT2G33400	GSE42290:Drought-DOWN
AT5G52860	DRASTIC:drought_dehydration_wilt-UP
AT1G04490	GSE39956:NaCl-UP;GSE40940:NaCl-UP
AT5G02810	DRASTIC:ABA-UP;DRASTIC:drought_dehydration_wilt-UP
AT1G15310	GSE42290:Drought-UP
AT1G13300	GSE40940:NaCl-DOWN
AT1G11450	GSE42290:Drought-UP;GSE40940:NaCl-DOWN;GSE42290:Drought-DOWN
AT2G46720	GSE42290:Drought-DOWN
AT1G55530	RARGE:ABA-UP;RARGE:Drought-UP;RARGE:NaCl-UP
AT2G28970	GSE40940:NaCl-DOWN;DRASTIC:drought_dehydration_wilt-DOWN;DRASTIC:sodium_chloride-DOWN;GPL12621:Combine_SaltMannitolHeat-DOWN;DRASTIC:mannitol_(0.2M)-DOWN
AT5G03210	GSE42290:Drought-UP;GSE39956:NaCl-UP;DRASTIC:sodium_chloride-UP;GSE40940:NaCl-UP;RARGE:Drought-UP;RARGE:NaCl-UP;GPL12621:Combine_SaltMannitolHeat-UP;DRASTIC:ABA-UP;DRASTIC:drought_dehydration_wilt-UP;RARGE:ABA-UP;RARGE:ReAfterDehydration-DOWN;GSE39956:Mannitol-UP
AT3G30187	GSE40940:NaCl-UP
AT5G46320	GSE39956:NaCl-UP;GSE40940:NaCl-UP
AT4G31110	DRASTIC:drought_dehydration_wilt-UP
AT2G37362	DRASTIC:drought_dehydration_wilt-DOWN
AT4G30280	GSE42290:Drought-DOWN;GSE39956:NaCl-UP;GSE16765:NaCl-UP;RARGE:ReAfterDehydration-UP;RARGE:ABA-UP;RARGE:Drought-UP
AT2G42690	GSE42290:Drought-DOWN;DRASTIC:drought_dehydration_wilt-DOWN;RARGE:NaCl-DOWN;RARGE:Drought-DOWN
AT1G35612	GSE40940:NaCl-DOWN;DRASTIC:drought_dehydration_wilt-DOWN
AT1G17260	DRASTIC:ABA-UP
AT4G25160	GSE40940:NaCl-DOWN
AT2G23060	GSE40940:NaCl-DOWN;DRASTIC:drought_dehydration_wilt-DOWN
AT2G39570	RARGE:ReAfterDehydration-UP;RARGE:ABA-UP
AT3G14010	GSE42290:Drought-UP
AT1G78110	DRASTIC:ABA-DOWN
AT1G62420	GSE40940:NaCl-UP;GSE39956:Mannitol-UP
AT3G29690	GSE42290:Drought-DOWN;DRASTIC:drought_dehydration_wilt-DOWN
AT2G47470	DRASTIC:ABA-UP
AT5G59480	DRASTIC:drought_dehydration_wilt-UP;RARGE:ReAfterDehydration-DOWN
AT1G51080	GSE42290:Drought-DOWN
AT4G19410	GSE42290:Drought-UP;GSE42290:Drought-DOWN;RARGE:NaCl-UP
AT1G09790	GSE39956:NaCl-UP;GSE39956:Mannitol-UP
AT2G45110	GPL12621:Combine_SaltMannitolHeat-UP;GSE39956:NaCl-UP;GSE39956:Mannitol-UP
AT5G65100	GSE40940:NaCl-UP
AT1G60270	GSE42290:Drought-DOWN;DRASTIC:drought_dehydration_wilt-UP
AT5G57350	DRASTIC:drought_dehydration_wilt-UP;RARGE:Drought-UP;GSE40998:Drought-UP
AT2G03955	GSE39956:NaCl-UP;GSE39956:Mannitol-UP
AT1G25400	GSE42290:Drought-DOWN;GSE39956:NaCl-UP;DRASTIC:drought_dehydration_wilt-DOWN;GSE53308:NaCl-UP;GSE40940:NaCl-UP;GSE16765:NaCl-UP
AT5G17795	GSE39956:NaCl-UP
AT1G29440	GSE40940:NaCl-DOWN;GSE42290:Drought-DOWN;DRASTIC:drought_dehydration_wilt-DOWN
AT3G06370	DRASTIC:ABA-DOWN
AT2G46890	GSE40940:NaCl-DOWN;GSE42290:Drought-DOWN;DRASTIC:ABA-DOWN
AT2G37490	DRASTIC:sodium_chloride-DOWN;DRASTIC:ABA-DOWN
AT2G39770	RARGE:ABA-UP
AT3G58810	DRASTIC:drought_dehydration_wilt-UP
AT3G30805	GSE39956:Mannitol-UP
AT3G26932	GSE42290:Drought-DOWN;DRASTIC:drought_dehydration_wilt-DOWN
AT1G05750	GSE42290:Drought-UP
AT3G05640	GSE42290:Drought-UP;GSE39956:NaCl-UP;DRASTIC:sodium_chloride-UP;GSE40940:NaCl-UP;RARGE:Drought-UP;GSE40998:Drought-UP;RARGE:NaCl-UP;GPL12621:Combine_SaltMannitolHeat-UP;DRASTIC:drought_dehydration_wilt-UP;RARGE:ReAfterDehydration-DOWN
AT5G21010	DRASTIC:ABA-UP
AT2G24180	DRASTIC:ABA-UP;GSE22107:Mannitol-UP
AT1G49770	GSE39956:NaCl-UP;GSE39956:Mannitol-UP
AT2G23900	GSE39956:NaCl-UP;GSE39956:Mannitol-UP;GSE40998:Drought-UP
AT3G28330	GSE40940:NaCl-UP;GSE39956:Mannitol-UP
AT1G51300	GSE39956:NaCl-UP;GSE39956:Mannitol-UP
AT1G04730	GSE42290:Drought-DOWN
AT1G56150	GSE42290:Drought-DOWN;DRASTIC:drought_dehydration_wilt-DOWN;GSE40940:NaCl-UP
AT5G13655	GSE40940:NaCl-UP
AT3G27500	DRASTIC:drought_dehydration_wilt-DOWN
AT2G02120	GSE42290:Drought-UP;GSE39956:NaCl-UP;DRASTIC:ABA-UP;GSE40998:Drought-UP
AT5G01370	GSE42290:Drought-DOWN
AT4G11190	GSE40998:Drought-DOWN;GSE40940:NaCl-DOWN;DRASTIC:drought_dehydration_wilt-UP
AT5G27470	RARGE:ReAfterDehydration-UP
AT5G26920	GSE42290:Drought-DOWN;DRASTIC:drought_dehydration_wilt-DOWN
AT2G40340	GSE42290:Drought-UP;GPL12621:Combine_SaltMannitolHeat-UP;GSE39956:NaCl-UP;DRASTIC:drought_dehydration_wilt-UP;GSE40940:NaCl-UP
AT1G03420	DRASTIC:drought_dehydration_wilt-DOWN;DRASTIC:ABA-DOWN
AT3G22610	DRASTIC:ABA-UP
AT4G37950	GSE42290:Drought-UP;GSE40940:NaCl-DOWN
AT3G24510	GSE39956:Mannitol-UP
AT4G09900	DRASTIC:ABA-UP
AT5G57130	GSE42290:Drought-DOWN
AT5G47180	DRASTIC:ABA-UP;RARGE:ABA-UP;RARGE:Drought-UP
AT3G47400	GSE40940:NaCl-DOWN
AT4G02020	DRASTIC:ABA-DOWN
AT4G19810	GSE53308:NaCl-UP;GSE40940:NaCl-UP
AT5G08020	GSE40998:Drought-DOWN;GSE40940:NaCl-DOWN;GSE42290:Drought-DOWN
AT5G64570	GSE40998:Drought-DOWN;RARGE:ReAfterDehydration-UP
AT1G43722	GSE39956:Mannitol-UP
AT4G03723	GSE39956:NaCl-UP;GSE40940:NaCl-UP;GSE39956:Mannitol-UP
AT5G47450	DRASTIC:drought_dehydration_wilt-UP
AT4G36250	GSE42290:Drought-DOWN;RARGE:NaCl-DOWN;RARGE:Drought-DOWN
AT1G73370	DRASTIC:drought_dehydration_wilt-UP
AT3G01185	GPL12621:Combine_SaltMannitolHeat-UP;GSE39956:NaCl-UP;GSE39956:Mannitol-UP
AT5G14060	GSE42290:Drought-DOWN;DRASTIC:drought_dehydration_wilt-DOWN
AT3G61190	GSE42290:Drought-DOWN;GSE39956:NaCl-UP;GSE53308:NaCl-UP;GSE16765:NaCl-UP;GSE40998:Drought-UP
AT1G33080	GSE42290:Drought-DOWN
AT5G06940	GSE40940:NaCl-DOWN
AT5G11480	RARGE:Drought-DOWN
AT5G66815	GSE40940:NaCl-DOWN
AT4G14680	GSE42290:Drought-DOWN;DRASTIC:sodium_chloride-DOWN;DRASTIC:ABA-DOWN
AT1G70700	GSE42290:Drought-DOWN;RARGE:ReAfterDehydration-DOWN
AT1G64290	GSE39956:NaCl-UP;GSE39956:Mannitol-UP
AT5G01015	GSE40998:Drought-DOWN;GSE40940:NaCl-DOWN;GSE42290:Drought-DOWN;DRASTIC:drought_dehydration_wilt-DOWN
AT3G24240	GSE40940:NaCl-DOWN
AT2G03230	GSE40940:NaCl-UP
AT5G05270	GSE42290:Drought-UP;DRASTIC:drought_dehydration_wilt-UP
AT1G56300	GSE40940:NaCl-UP;GSE16765:NaCl-UP
AT2G01540	GSE42290:Drought-UP;RARGE:ABA-UP;RARGE:Drought-UP
AT4G33560	GSE42290:Drought-DOWN
AT3G49668	DRASTIC:drought_dehydration_wilt-DOWN
AT3G50840	GSE40940:NaCl-DOWN
AT4G35100	GSE42290:Drought-DOWN;DRASTIC:sodium_chloride-UP;DRASTIC:ABA-UP;RARGE:ReAfterDehydration-UP;DRASTIC:mannitol_(0.25M)-DOWN
AT1G36950	GSE40940:NaCl-DOWN
AT3G19600	GSE39956:NaCl-UP;GSE39956:Mannitol-UP
AT3G50740	GSE42290:Drought-DOWN;DRASTIC:drought_dehydration_wilt-DOWN;RARGE:NaCl-DOWN;GSE16474:Mannitol-UP;RARGE:ABA-DOWN;DRASTIC:ABA-DOWN
AT2G20080	GSE40940:NaCl-DOWN
AT1G12430	GSE42290:Drought-DOWN
AT1G62810	GSE42290:Drought-UP;GSE40998:Drought-UP
AT5G06200	GSE40940:NaCl-DOWN
AT1G68280	GSE39956:Mannitol-UP
AT1G56320	GSE42290:Drought-UP;DRASTIC:drought_dehydration_wilt-UP
AT1G15215	GSE42290:Drought-DOWN
AT1G05580	GSE39956:NaCl-UP;GSE39956:Mannitol-UP
AT4G14465	GSE39956:Mannitol-UP
AT4G24780	GSE40940:NaCl-DOWN;GSE42290:Drought-DOWN;RARGE:Drought-DOWN;RARGE:ABA-DOWN
AT1G44830	GSE42290:Drought-DOWN
AT4G27950	GSE42290:Drought-DOWN
AT4G16180	GSE40998:Drought-UP
AT5G41120	GPL12621:Combine_SaltMannitolHeat-UP;GSE42290:Drought-DOWN;DRASTIC:drought_dehydration_wilt-UP
AT3G32030	GSE40940:NaCl-DOWN
AT3G12145	GSE42290:Drought-DOWN;DRASTIC:drought_dehydration_wilt-UP;RARGE:Drought-DOWN
AT1G01300	GSE42290:Drought-DOWN;RARGE:NaCl-DOWN
AT4G23370	GSE40940:NaCl-DOWN;GSE40940:NaCl-UP
AT3G52360	GSE42290:Drought-DOWN;DRASTIC:drought_dehydration_wilt-UP
AT2G43790	DRASTIC:ABA-DOWN
AT1G33480	DRASTIC:drought_dehydration_wilt-UP
AT1G22180	GSE40940:NaCl-UP
AT1G30670	GSE39956:NaCl-UP
AT1G36925	GSE39956:Mannitol-UP
AT1G72510	DRASTIC:ABA-UP
AT3G60190	GSE39956:Mannitol-UP
AT1G61630	GSE39956:NaCl-UP;GSE39956:Mannitol-UP
AT1G70590	RARGE:Drought-UP;RARGE:NaCl-UP
AT5G02830	GSE42290:Drought-DOWN
AT1G24145	GSE39956:Mannitol-UP
AT1G79670	DRASTIC:drought_dehydration_wilt-DOWN
AT3G55580	GSE40940:NaCl-UP
AT1G68170	GSE40940:NaCl-UP
AT4G14810	GSE39956:NaCl-UP;GSE40940:NaCl-UP
AT1G60080	DRASTIC:ABA-DOWN
AT1G64130	GSE39956:NaCl-UP
AT4G30880	GSE39956:Mannitol-UP
AT5G17860	GSE39956:NaCl-UP;DRASTIC:drought_dehydration_wilt-UP
AT2G44030	GPL12621:Combine_SaltMannitolHeat-UP;GSE39956:NaCl-UP;GSE39956:Mannitol-UP
AT2G45650	GSE42290:Drought-UP
AT4G38080	GSE40940:NaCl-DOWN
AT5G40020	GSE42290:Drought-UP
AT2G30940	GSE39956:Mannitol-UP
AT3G17040	DRASTIC:drought_dehydration_wilt-DOWN
AT3G06962	GSE40940:NaCl-DOWN
AT3G17010	GSE42290:Drought-UP;GSE39956:NaCl-UP;DRASTIC:drought_dehydration_wilt-UP;GSE40940:NaCl-UP
AT2G41440	GSE40940:NaCl-UP
AT1G51240	GSE40940:NaCl-DOWN;GSE39956:NaCl-UP;GSE39956:Mannitol-UP;GSE40998:Drought-UP
AT1G23230	DRASTIC:sodium_chloride-UP
AT3G25655	GSE39956:NaCl-UP;GSE39956:Mannitol-UP
AT3G42786	GSE39956:Mannitol-UP
AT4G12900	GSE42290:Drought-DOWN
AT4G08590	GSE42290:Drought-UP
AT2G18400	DRASTIC:ABA-DOWN
AT2G34290	GSE39956:NaCl-UP;GSE39956:Mannitol-UP
AT1G11380	DRASTIC:drought_dehydration_wilt-DOWN
AT3G44718	GPL12621:Combine_SaltMannitolHeat-UP;GSE39956:NaCl-UP;GSE39956:Mannitol-UP
AT3G04010	GSE39956:NaCl-UP;DRASTIC:drought_dehydration_wilt-UP
AT2G35420	GSE39956:Mannitol-UP
AT3G51190	GSE39956:NaCl-UP
AT4G15910	GSE42290:Drought-UP;GPL12621:Combine_SaltMannitolHeat-UP;GSE39956:NaCl-UP;DRASTIC:drought_dehydration_wilt-UP;GSE16765:NaCl-UP;GSE39956:Mannitol-UP;GSE40998:Drought-UP
AT5G07380	GSE42290:Drought-UP;DRASTIC:drought_dehydration_wilt-UP
AT5G65850	DRASTIC:drought_dehydration_wilt-DOWN
AT2G29720	GSE42290:Drought-DOWN;DRASTIC:drought_dehydration_wilt-DOWN
AT1G04820	RARGE:NaCl-DOWN;RARGE:Drought-DOWN
AT1G63220	GSE42290:Drought-DOWN
AT4G02820	GSE42290:Drought-DOWN
AT2G39210	DRASTIC:drought_dehydration_wilt-DOWN;GSE16474:Mannitol-UP;GSE22107:Mannitol-UP;RARGE:NaCl-UP
AT1G76720	GSE40940:NaCl-DOWN
AT2G01340	GSE42290:Drought-UP;DRASTIC:drought_dehydration_wilt-UP;GSE40940:NaCl-UP
AT3G19400	GSE42290:Drought-DOWN;DRASTIC:drought_dehydration_wilt-DOWN
AT5G23950	GSE42290:Drought-UP;GSE39956:NaCl-UP;DRASTIC:drought_dehydration_wilt-UP
AT5G45110	RARGE:ReAfterDehydration-UP;RARGE:ABA-UP
AT4G16890	GSE42290:Drought-DOWN
AT2G47040	GSE39956:NaCl-UP
AT5G55080	GSE39956:Mannitol-UP
AT2G30770	GSE42290:Drought-DOWN;DRASTIC:drought_dehydration_wilt-UP;GSE16474:Mannitol-UP;GSE39956:Mannitol-UP;GSE22107:Mannitol-UP
AT3G48231	GSE39956:NaCl-UP
AT2G28630	GSE42290:Drought-DOWN;DRASTIC:drought_dehydration_wilt-DOWN;GSE16474:Mannitol-UP;DRASTIC:ABA-DOWN;RARGE:NaCl-UP
AT3G53770	GSE40940:NaCl-DOWN
AT2G03290	GSE39956:Mannitol-UP
AT4G25410	DRASTIC:drought_dehydration_wilt-UP
AT2G01950	GSE42290:Drought-DOWN;DRASTIC:drought_dehydration_wilt-DOWN
AT4G25640	RARGE:ABA-UP;RARGE:NaCl-UP
AT5G52990	DRASTIC:ABA-DOWN
AT3G11720	GSE42290:Drought-DOWN
AT5G05430	GSE42290:Drought-UP;DRASTIC:drought_dehydration_wilt-DOWN
AT1G01240	GSE42290:Drought-UP;RARGE:Drought-UP;RARGE:NaCl-UP
AT2G45230	GSE40940:NaCl-UP
AT4G17840	GSE42290:Drought-UP;DRASTIC:drought_dehydration_wilt-UP
AT3G61980	GSE42290:Drought-UP;RARGE:Drought-UP
AT1G58520	GSE42290:Drought-DOWN
AT3G26130	GSE40940:NaCl-DOWN
AT2G39320	GSE39956:Mannitol-UP
AT1G70270	GSE42290:Drought-DOWN;DRASTIC:drought_dehydration_wilt-DOWN;GPL12621:Combine_SaltMannitolHeat-DOWN
AT5G03552	DRASTIC:drought_dehydration_wilt-DOWN
AT1G34580	GSE42290:Drought-DOWN
AT2G36200	GSE40940:NaCl-DOWN
AT4G29790	RARGE:NaCl-UP
AT1G66500	GSE42290:Drought-UP;GSE39956:NaCl-UP;DRASTIC:drought_dehydration_wilt-UP;GSE53308:NaCl-UP;GSE40940:NaCl-UP;GSE16765:NaCl-UP
AT4G03500	GSE40940:NaCl-DOWN;GSE42290:Drought-DOWN;DRASTIC:drought_dehydration_wilt-DOWN;GSE40940:NaCl-UP
AT4G00180	GSE42290:Drought-DOWN;RARGE:Drought-DOWN
AT3G44444	DRASTIC:drought_dehydration_wilt-DOWN
AT4G09110	GSE40940:NaCl-DOWN
AT5G45775	GSE39956:NaCl-UP;RARGE:Drought-DOWN;GSE39956:Mannitol-UP
AT3G15115	DRASTIC:drought_dehydration_wilt-DOWN
AT3G02885	GSE42290:Drought-DOWN
AT5G24530	GSE42290:Drought-DOWN;RARGE:ABA-UP;RARGE:NaCl-UP
AT3G45940	GSE40940:NaCl-DOWN;GSE42290:Drought-DOWN;DRASTIC:drought_dehydration_wilt-DOWN
AT5G13360	GSE53308:NaCl-UP;GSE40998:Drought-UP
AT5G65165	GSE42290:Drought-UP;GSE39956:NaCl-UP
AT5G48300	RARGE:NaCl-DOWN;RARGE:Drought-DOWN
AT4G03070	GSE42290:Drought-DOWN
AT1G15640	GSE40940:NaCl-DOWN;GSE39956:NaCl-UP;GSE39956:Mannitol-UP
AT3G18210	DRASTIC:ABA-DOWN
AT1G75780	GSE42290:Drought-DOWN;GSE16765:NaCl-UP
AT3G16530	GSE40940:NaCl-DOWN;DRASTIC:drought_dehydration_wilt-DOWN;GSE39236:NaCl-DOWN;GSE22107:Mannitol-UP;DRASTIC:ABA-DOWN;GSE42290:Drought-DOWN;DRASTIC:sodium_chloride-DOWN;GSE16474:Mannitol-UP
AT1G76470	GSE39956:NaCl-UP;DRASTIC:drought_dehydration_wilt-UP;GSE40940:NaCl-UP
AT5G10710	RARGE:Drought-UP
AT1G56040	GSE39956:NaCl-UP;GSE39956:Mannitol-UP
AT5G65730	GSE40998:Drought-DOWN;GSE40940:NaCl-DOWN;GSE42290:Drought-DOWN;DRASTIC:drought_dehydration_wilt-DOWN
AT3G05720	GSE40940:NaCl-DOWN
AT3G05320	GSE42290:Drought-DOWN;DRASTIC:drought_dehydration_wilt-DOWN
AT4G16540	GSE39956:NaCl-UP
AT5G48070	GPL12621:Combine_SaltMannitolHeat-DOWN
AT1G48260	GSE42290:Drought-DOWN
AT1G70985	GSE40940:NaCl-DOWN;GSE42290:Drought-DOWN;DRASTIC:drought_dehydration_wilt-DOWN
AT3G21980	GPL12621:Combine_SaltMannitolHeat-UP;GSE39956:NaCl-UP;GSE39956:Mannitol-UP
AT1G18880	GSE42290:Drought-DOWN
AT5G61570	GSE42290:Drought-DOWN
AT1G68825	GPL12621:Combine_SaltMannitolHeat-UP;DRASTIC:drought_dehydration_wilt-UP
AT3G07570	GSE40940:NaCl-DOWN
AT3G15370	GPL12621:Combine_SaltMannitolHeat-UP;GSE39956:NaCl-UP;GSE39956:Mannitol-UP
AT1G11100	DRASTIC:ABA-UP
AT1G49100	GSE40940:NaCl-DOWN
AT3G31350	GSE39956:NaCl-UP
AT1G35400	GSE39956:Mannitol-UP
AT3G11430	GSE42290:Drought-UP;DRASTIC:drought_dehydration_wilt-UP;GSE40998:Drought-UP
AT4G34950	GSE42290:Drought-DOWN;RARGE:Drought-DOWN;GSE40940:NaCl-UP
AT3G08636	GSE39956:NaCl-UP;GSE39956:Mannitol-UP
AT2G26695	GSE40940:NaCl-DOWN;GSE42290:Drought-DOWN;DRASTIC:drought_dehydration_wilt-DOWN
AT1G78380	DRASTIC:drought_dehydration_wilt-UP;RARGE:ABA-UP
AT2G44560	GSE40998:Drought-UP
AT4G10520	GSE39956:Mannitol-UP
AT3G04290	GSE40998:Drought-DOWN;GSE42290:Drought-DOWN;GSE16765:NaCl-UP
AT1G07350	GPL12621:Combine_SaltMannitolHeat-UP;DRASTIC:drought_dehydration_wilt-UP;RARGE:ReAfterDehydration-UP;RARGE:NaCl-UP
AT1G43040	GSE39956:Mannitol-UP
AT4G36490	GPL12621:Combine_SaltMannitolHeat-UP;GSE40998:Drought-UP
AT5G57810	GSE42290:Drought-UP;GSE39956:NaCl-UP;DRASTIC:drought_dehydration_wilt-UP
AT2G16005	GSE40940:NaCl-DOWN;GSE39956:NaCl-UP;DRASTIC:drought_dehydration_wilt-UP;RARGE:ABA-UP;GSE39956:Mannitol-UP
AT5G34850	RARGE:ABA-UP
AT2G36190	GSE39956:Mannitol-UP
AT4G39340	GPL12621:Combine_SaltMannitolHeat-UP;GSE42290:Drought-DOWN;DRASTIC:drought_dehydration_wilt-UP;GSE39956:Mannitol-UP
AT1G02650	GSE42290:Drought-DOWN;DRASTIC:drought_dehydration_wilt-DOWN
AT1G32928	GSE42290:Drought-UP
AT5G49900	GSE42290:Drought-UP;GSE39956:NaCl-UP
AT3G11150	DRASTIC:drought_dehydration_wilt-UP
AT3G03540	GSE40940:NaCl-DOWN;GSE42290:Drought-DOWN
AT1G68400	GSE42290:Drought-DOWN;DRASTIC:drought_dehydration_wilt-DOWN;RARGE:Drought-DOWN
AT4G14250	GSE42290:Drought-UP;GPL12621:Combine_SaltMannitolHeat-UP;GSE39956:NaCl-UP;GSE40940:NaCl-UP;GSE39956:Mannitol-UP
AT4G17050	GSE42290:Drought-DOWN
AT3G09940	GSE42290:Drought-DOWN;DRASTIC:drought_dehydration_wilt-UP
AT5G55570	GSE39956:NaCl-UP;GSE39956:Mannitol-UP;GPL12621:Combine_SaltMannitolHeat-DOWN
AT3G51860	GSE42290:Drought-UP;GSE39956:NaCl-UP;DRASTIC:drought_dehydration_wilt-UP;GSE53308:NaCl-UP
AT1G55800	GSE42290:Drought-UP
AT2G25940	GSE42290:Drought-UP
AT5G63780	GSE42290:Drought-DOWN;DRASTIC:drought_dehydration_wilt-DOWN
AT5G65609	GSE42290:Drought-UP;DRASTIC:drought_dehydration_wilt-UP
AT2G24760	DRASTIC:ABA-UP
AT5G17820	GSE40940:NaCl-DOWN
AT1G19200	GSE42290:Drought-UP;DRASTIC:ABA-UP;DRASTIC:drought_dehydration_wilt-UP;GSE40940:NaCl-UP
AT5G66400	GSE42290:Drought-UP;GSE39956:NaCl-UP;DRASTIC:sodium_chloride-UP;GSE39236:NaCl-UP;GSE40998:Drought-UP;GPL12621:Combine_SaltMannitolHeat-UP;DRASTIC:ABA-UP;DRASTIC:drought_dehydration_wilt-UP;GSE53308:NaCl-UP;GSE3454:ABA-UP;GSE39956:Mannitol-UP
AT4G23790	GSE42290:Drought-DOWN
AT3G23010	GSE40940:NaCl-DOWN;GSE42290:Drought-DOWN;DRASTIC:drought_dehydration_wilt-DOWN
AT3G62390	GSE40940:NaCl-DOWN;GSE42290:Drought-DOWN;DRASTIC:drought_dehydration_wilt-DOWN
AT2G06667	GSE39956:NaCl-UP
AT2G20784	GSE42290:Drought-UP;GSE40940:NaCl-UP
AT4G33260	GSE42290:Drought-DOWN;GSE16765:NaCl-UP
AT5G01320	GSE40940:NaCl-UP
AT5G37210	GSE40940:NaCl-DOWN;GSE39956:NaCl-UP
AT1G52140	GSE40998:Drought-DOWN;GSE40940:NaCl-DOWN;GSE42290:Drought-DOWN
AT1G60410	GSE39956:Mannitol-UP
AT3G60120	DRASTIC:drought_dehydration_wilt-UP;GSE40940:NaCl-UP;GSE39956:Mannitol-UP
AT3G53640	GSE39956:Mannitol-UP
AT2G37790	GSE42290:Drought-DOWN
AT1G15950	DRASTIC:drought_dehydration_wilt-UP
AT2G16586	GSE39956:Mannitol-UP
AT5G55970	DRASTIC:ABA-UP
AT2G45760	GSE39956:NaCl-UP;GSE39956:Mannitol-UP
AT4G35733	GPL12621:Combine_SaltMannitolHeat-UP;GSE39956:NaCl-UP;GSE39956:Mannitol-UP
AT3G23260	DRASTIC:drought_dehydration_wilt-UP;GSE40940:NaCl-UP
AT5G08350	GSE42290:Drought-UP;GSE40940:NaCl-DOWN;DRASTIC:drought_dehydration_wilt-DOWN;DRASTIC:ABA-DOWN
AT1G67850	RARGE:Drought-DOWN
AT3G27640	GSE40940:NaCl-DOWN;GSE42290:Drought-DOWN
AT5G49070	GSE40998:Drought-DOWN
AT1G49110	GSE39956:NaCl-UP;GSE39956:Mannitol-UP
AT4G01960	DRASTIC:ABA-UP
AT3G26180	DRASTIC:ABA-UP;RARGE:ABA-UP
AT3G43860	GSE40998:Drought-UP
AT4G04640	GSE42290:Drought-DOWN;DRASTIC:ABA-DOWN
AT1G63530	GSE42290:Drought-UP
AT4G24230	DRASTIC:drought_dehydration_wilt-DOWN
AT1G71050	GSE42290:Drought-UP
AT5G22310	GSE42290:Drought-DOWN;DRASTIC:drought_dehydration_wilt-DOWN;DRASTIC:ABA-UP
AT2G03932	GSE40940:NaCl-DOWN
AT1G68905	GSE39956:NaCl-UP;GSE39956:Mannitol-UP
AT5G36925	GSE42290:Drought-DOWN;GSE39956:Mannitol-UP
AT1G58360	GSE42290:Drought-UP;DRASTIC:drought_dehydration_wilt-UP
AT5G43840	GSE42290:Drought-UP;GSE39956:NaCl-UP;GSE39236:NaCl-UP;GSE40998:Drought-UP;GPL12621:Combine_SaltMannitolHeat-UP;DRASTIC:drought_dehydration_wilt-UP;GSE3454:ABA-UP;GSE39956:Mannitol-UP
AT3G09020	GSE40940:NaCl-DOWN;GSE42290:Drought-DOWN;DRASTIC:drought_dehydration_wilt-DOWN
AT3G21610	RARGE:ABA-UP
AT5G10180	GSE42290:Drought-DOWN;RARGE:Drought-DOWN
AT4G13010	RARGE:ABA-UP;RARGE:Drought-UP
AT3G52125	RARGE:Drought-UP
AT5G20880	DRASTIC:ABA-DOWN
AT5G58390	GSE42290:Drought-DOWN;DRASTIC:drought_dehydration_wilt-DOWN
AT3G56320	DRASTIC:drought_dehydration_wilt-UP
AT5G33355	GPL12621:Combine_SaltMannitolHeat-UP;GSE42290:Drought-DOWN;GSE39956:NaCl-UP;DRASTIC:drought_dehydration_wilt-UP;GSE40940:NaCl-UP
AT1G71140	GSE42290:Drought-DOWN
AT1G19620	GSE42290:Drought-DOWN;DRASTIC:drought_dehydration_wilt-DOWN
AT2G31910	GPL12621:Combine_SaltMannitolHeat-UP
AT3G51960	GSE42290:Drought-UP
AT5G42080	DRASTIC:ABA-UP
AT2G05810	GSE42290:Drought-DOWN
AT2G34610	GSE42290:Drought-UP;GPL12621:Combine_SaltMannitolHeat-UP;GSE39956:NaCl-UP;DRASTIC:drought_dehydration_wilt-UP;GSE40940:NaCl-UP
AT1G34630	GSE42290:Drought-UP;DRASTIC:ABA-UP
AT1G66960	GSE40940:NaCl-DOWN;GSE42290:Drought-DOWN;GSE39956:Mannitol-UP
AT2G30750	GSE53308:NaCl-UP;GSE16474:Mannitol-UP;GSE39956:Mannitol-UP;GSE22107:Mannitol-UP;DRASTIC:ABA-DOWN
AT4G34030	DRASTIC:sodium_chloride-UP;RARGE:ReAfterDehydration-UP
AT2G33205	GSE40940:NaCl-DOWN;GSE42290:Drought-DOWN
AT5G65600	GSE42290:Drought-DOWN;GSE40940:NaCl-UP;GSE39956:Mannitol-UP
AT4G09810	GSE42290:Drought-DOWN
AT1G36370	GSE16765:NaCl-UP
AT5G42180	GSE42290:Drought-UP;GSE40940:NaCl-DOWN
AT3G12610	GSE40940:NaCl-DOWN;GSE42290:Drought-DOWN;DRASTIC:drought_dehydration_wilt-DOWN
AT2G46640	GSE42290:Drought-DOWN;DRASTIC:ABA-UP
AT3G22800	GSE40940:NaCl-DOWN;GSE39956:Mannitol-UP
AT1G21326	DRASTIC:drought_dehydration_wilt-DOWN;GSE39956:Mannitol-UP
AT4G15890	GSE42290:Drought-UP
AT3G18680	RARGE:Drought-DOWN
AT5G19740	GSE42290:Drought-DOWN
AT1G58242	GSE39956:NaCl-UP
AT2G41945	GSE42290:Drought-UP
AT1G63370	GSE42290:Drought-UP
AT1G56110	RARGE:NaCl-DOWN;GSE16765:NaCl-UP
AT2G28880	DRASTIC:ABA-UP
AT2G21490	GSE42290:Drought-UP;GPL12621:Combine_SaltMannitolHeat-UP;GSE39956:NaCl-UP;DRASTIC:drought_dehydration_wilt-UP
AT4G18910	GSE42290:Drought-DOWN;DRASTIC:ABA-UP
AT4G01320	DRASTIC:ABA-UP
AT4G15310	GSE39956:NaCl-UP;GSE39956:Mannitol-UP
AT1G19010	RARGE:ReAfterDehydration-UP
AT1G55170	DRASTIC:ABA-DOWN
AT5G62580	DRASTIC:ABA-UP
AT1G63550	GSE39956:NaCl-UP;GSE39956:Mannitol-UP
AT2G39530	GSE40940:NaCl-DOWN
AT1G52830	GSE42290:Drought-DOWN;DRASTIC:drought_dehydration_wilt-UP
AT2G30710	DRASTIC:ABA-UP
AT1G68320	GSE42290:Drought-DOWN;DRASTIC:drought_dehydration_wilt-DOWN
AT4G26960	GSE40940:NaCl-DOWN;GSE42290:Drought-DOWN
AT1G45015	GSE40940:NaCl-DOWN
AT4G39010	GSE42290:Drought-DOWN;GSE39956:Mannitol-UP
AT5G56990	GSE42290:Drought-DOWN
AT1G23160	GSE40940:NaCl-DOWN
AT4G09600	GSE42290:Drought-UP;GSE39956:NaCl-UP;GSE40940:NaCl-UP;GSE40998:Drought-UP;GPL12621:Combine_SaltMannitolHeat-UP;DRASTIC:drought_dehydration_wilt-UP;GSE3454:ABA-UP;GSE39956:Mannitol-UP
AT1G65760	DRASTIC:drought_dehydration_wilt-DOWN
AT3G57540	GSE42290:Drought-UP;DRASTIC:ABA-UP;DRASTIC:drought_dehydration_wilt-UP;GSE3454:ABA-UP
AT5G64490	DRASTIC:drought_dehydration_wilt-DOWN
AT1G08230	DRASTIC:drought_dehydration_wilt-UP;GSE40940:NaCl-UP
AT5G03040	RARGE:ReAfterDehydration-UP
AT3G42180	GSE42290:Drought-UP
AT4G08190	GSE39956:Mannitol-UP
AT3G17640	GSE40940:NaCl-DOWN;GSE42290:Drought-DOWN;DRASTIC:drought_dehydration_wilt-DOWN
AT1G67010	DRASTIC:drought_dehydration_wilt-DOWN
AT5G19260	GSE40940:NaCl-DOWN;GSE42290:Drought-DOWN
AT3G27720	GSE40940:NaCl-UP
AT4G13290	GSE39236:NaCl-UP
AT3G21510	RARGE:ABA-UP
AT5G65230	GSE42290:Drought-DOWN
AT1G68340	GSE42290:Drought-UP;DRASTIC:drought_dehydration_wilt-UP
AT5G26360	DRASTIC:ABA-DOWN
AT3G53960	DRASTIC:drought_dehydration_wilt-UP
AT2G24550	GSE42290:Drought-UP;GSE16765:NaCl-UP
AT2G47260	GSE42290:Drought-UP;DRASTIC:drought_dehydration_wilt-UP
AT1G03170	DRASTIC:drought_dehydration_wilt-UP
AT4G17520	RARGE:Drought-DOWN
AT2G41410	DRASTIC:drought_dehydration_wilt-UP;RARGE:ReAfterDehydration-UP;RARGE:ABA-UP
AT4G24580	GSE40940:NaCl-DOWN
AT5G15290	GSE40940:NaCl-DOWN;GSE39956:Mannitol-UP
AT4G38060	DRASTIC:mannitol_(0.2M)-UP;DRASTIC:sodium_chloride-UP;DRASTIC:drought_dehydration_wilt-UP;RARGE:NaCl-UP
AT4G38560	GSE42290:Drought-DOWN;DRASTIC:drought_dehydration_wilt-DOWN;GSE39956:Mannitol-UP
AT3G50050	GSE42290:Drought-DOWN
AT5G22545	GSE42290:Drought-UP;GSE39956:NaCl-UP;DRASTIC:drought_dehydration_wilt-UP;GSE40940:NaCl-UP;GSE39956:Mannitol-UP
AT1G04280	DRASTIC:drought_dehydration_wilt-DOWN
AT5G03240	RARGE:ABA-UP;RARGE:Drought-UP;GSE40998:Drought-UP;RARGE:NaCl-UP
AT4G26950	GSE42290:Drought-DOWN
AT4G21820	GSE40998:Drought-DOWN;GSE40940:NaCl-DOWN
AT3G54700	GSE40940:NaCl-UP
AT5G59770	GSE42290:Drought-DOWN
AT4G10770	GSE42290:Drought-DOWN;RARGE:NaCl-DOWN;RARGE:ReAfterDehydration-DOWN
AT5G27944	GSE42290:Drought-UP;GSE40940:NaCl-UP
AT4G16260	GSE42290:Drought-DOWN;GSE39956:Mannitol-UP
AT3G24310	GPL12621:Combine_SaltMannitolHeat-UP;DRASTIC:mannitol_(0.2M)-UP;GSE39956:NaCl-UP;DRASTIC:sodium_chloride-UP;GSE39956:Mannitol-UP
AT4G04490	GSE42290:Drought-DOWN;GSE40940:NaCl-UP
AT3G55240	GSE40940:NaCl-DOWN;GPL12621:Combine_SaltMannitolHeat-UP;GSE42290:Drought-DOWN
AT1G02790	GSE39956:NaCl-UP
AT3G24516	GSE39956:Mannitol-UP
AT4G04601	GSE42290:Drought-UP;GSE39956:NaCl-UP;GSE39956:Mannitol-UP
AT4G21840	GSE42290:Drought-DOWN;DRASTIC:ABA-UP;GSE39956:Mannitol-UP
AT2G03937	GSE40940:NaCl-DOWN;GSE39956:NaCl-UP;GSE39956:Mannitol-UP
AT4G26400	GSE39956:Mannitol-UP
AT5G43620	GSE42290:Drought-UP;GSE39956:NaCl-UP;DRASTIC:drought_dehydration_wilt-UP;GSE40940:NaCl-UP
AT4G31820	GSE42290:Drought-DOWN;DRASTIC:drought_dehydration_wilt-DOWN
AT1G32860	DRASTIC:drought_dehydration_wilt-UP
AT1G48970	GSE40940:NaCl-DOWN;GSE42290:Drought-DOWN;DRASTIC:ABA-UP
AT5G46090	GSE40940:NaCl-DOWN
AT2G32250	GSE39956:Mannitol-UP
AT2G31110	GSE40940:NaCl-DOWN;GSE42290:Drought-DOWN;DRASTIC:drought_dehydration_wilt-DOWN
AT1G63850	GSE42290:Drought-DOWN
AT5G07130	GSE42290:Drought-DOWN
AT2G15760	GSE42290:Drought-DOWN
AT4G27170	GSE40940:NaCl-DOWN;GSE40940:NaCl-UP;GSE39956:Mannitol-UP
AT5G53905	GSE39956:NaCl-UP;GSE39956:Mannitol-UP
AT5G06700	DRASTIC:drought_dehydration_wilt-DOWN
AT2G34925	GSE42290:Drought-DOWN
AT2G37660	RARGE:NaCl-DOWN;RARGE:Drought-DOWN;RARGE:ABA-DOWN;DRASTIC:ABA-DOWN
AT4G33120	DRASTIC:ABA-DOWN
AT3G22430	GSE42290:Drought-UP
AT1G79420	GSE42290:Drought-DOWN
AT2G24800	GSE40940:NaCl-UP
AT1G52070	GSE40940:NaCl-DOWN;DRASTIC:drought_dehydration_wilt-UP
AT4G19590	GSE40940:NaCl-DOWN
AT3G17060	GSE39956:NaCl-UP;GSE39956:Mannitol-UP;GSE40998:Drought-UP
AT1G33280	GSE39956:NaCl-UP
AT5G48595	GSE39956:NaCl-UP;GSE39956:Mannitol-UP
AT4G39070	DRASTIC:drought_dehydration_wilt-DOWN
AT5G65980	GSE39956:NaCl-UP
AT3G46360	GSE39956:NaCl-UP
AT5G39645	GSE39956:Mannitol-UP
AT4G39390	DRASTIC:ABA-DOWN
AT3G15530	GSE42290:Drought-DOWN;DRASTIC:drought_dehydration_wilt-DOWN
AT2G20590	GSE40940:NaCl-DOWN
AT3G49200	GSE40940:NaCl-UP
AT1G28306	GSE39956:NaCl-UP;GSE39956:Mannitol-UP
AT5G57785	GSE42290:Drought-DOWN;DRASTIC:drought_dehydration_wilt-DOWN
AT2G35780	GSE42290:Drought-DOWN
AT1G59550	GSE39956:Mannitol-UP
AT2G31020	GSE40940:NaCl-DOWN;GSE42290:Drought-DOWN;DRASTIC:drought_dehydration_wilt-DOWN
AT3G60860	DRASTIC:ABA-DOWN
AT4G34220	GSE42290:Drought-DOWN;DRASTIC:drought_dehydration_wilt-DOWN
AT1G11125	GSE42290:Drought-DOWN
AT4G05170	GSE40940:NaCl-DOWN;DRASTIC:drought_dehydration_wilt-DOWN;GPL12621:Combine_SaltMannitolHeat-DOWN
AT5G42600	GPL12621:Combine_SaltMannitolHeat-UP;GSE39956:NaCl-UP;GSE39956:Mannitol-UP
AT1G19086	GSE39956:NaCl-UP
AT1G05870	DRASTIC:drought_dehydration_wilt-UP
AT5G40950	DRASTIC:drought_dehydration_wilt-DOWN;RARGE:NaCl-DOWN;RARGE:Drought-DOWN;RARGE:ABA-DOWN
AT3G05020	DRASTIC:ABA-DOWN
AT1G61795	GSE42290:Drought-DOWN
AT3G30843	GSE40940:NaCl-UP
AT2G24410	GPL12621:Combine_SaltMannitolHeat-UP;GSE39956:NaCl-UP
AT3G60940	DRASTIC:drought_dehydration_wilt-DOWN
AT1G07540	GSE42290:Drought-UP
AT3G02920	GSE40940:NaCl-DOWN
AT2G34650	GSE42290:Drought-DOWN
AT3G14550	GSE40940:NaCl-DOWN
AT3G33293	GSE39956:NaCl-UP
AT1G78820	GSE42290:Drought-DOWN;RARGE:ReAfterDehydration-UP
AT1G03790	GSE42290:Drought-UP;GSE39956:NaCl-UP;GSE40940:NaCl-UP;GPL12621:Combine_SaltMannitolHeat-UP;DRASTIC:ABA-UP;DRASTIC:drought_dehydration_wilt-UP;GSE3454:ABA-UP;GSE39956:Mannitol-UP
AT1G22065	GSE42290:Drought-UP
AT5G56820	GSE39956:Mannitol-UP
AT1G48840	GSE42290:Drought-UP;GSE40998:Drought-UP
AT3G03080	GPL12621:Combine_SaltMannitolHeat-UP;GSE39956:NaCl-UP;GSE39956:Mannitol-UP
AT4G18920	GSE40940:NaCl-UP;GSE39956:Mannitol-UP
AT3G46620	DRASTIC:ABA-UP;GSE16765:NaCl-UP
AT3G51150	DRASTIC:ABA-DOWN
AT5G22460	GSE42290:Drought-UP;GSE39236:NaCl-UP;DRASTIC:drought_dehydration_wilt-UP;GSE40940:NaCl-UP
AT5G56490	GSE40940:NaCl-DOWN;GSE42290:Drought-DOWN;DRASTIC:drought_dehydration_wilt-UP
AT3G49570	GSE42290:Drought-DOWN;DRASTIC:drought_dehydration_wilt-UP;GSE40940:NaCl-UP
AT2G31670	GSE42290:Drought-DOWN
AT5G06290	GSE42290:Drought-DOWN;RARGE:NaCl-DOWN;RARGE:Drought-DOWN;RARGE:ABA-DOWN
AT3G62770	GPL12621:Combine_SaltMannitolHeat-UP;DRASTIC:ABA-UP
AT1G80180	DRASTIC:drought_dehydration_wilt-DOWN;RARGE:ReAfterDehydration-UP;GSE40998:Drought-UP
AT5G07690	GSE42290:Drought-DOWN;DRASTIC:drought_dehydration_wilt-UP;RARGE:Drought-DOWN
AT5G05120	GSE40940:NaCl-UP
AT4G19700	RARGE:ABA-UP;RARGE:NaCl-UP
AT1G02220	DRASTIC:drought_dehydration_wilt-UP;GSE53308:NaCl-UP
AT1G74420	GSE42290:Drought-UP
AT1G68700	GSE40940:NaCl-DOWN
AT3G29195	GSE42290:Drought-UP
AT3G57760	GSE42290:Drought-UP;GSE40940:NaCl-UP;RARGE:Drought-UP;RARGE:NaCl-UP
AT5G64790	GSE39956:NaCl-UP;GSE40940:NaCl-UP;GSE39956:Mannitol-UP
AT1G64820	GSE42290:Drought-UP;DRASTIC:drought_dehydration_wilt-UP;GSE40940:NaCl-UP;GSE39956:Mannitol-UP
AT4G33280	GSE40940:NaCl-DOWN
AT4G08410	GSE40940:NaCl-DOWN
AT5G41670	RARGE:NaCl-DOWN;RARGE:Drought-DOWN;DRASTIC:ABA-DOWN
AT1G56680	GSE40998:Drought-DOWN;GSE40940:NaCl-DOWN
AT5G07760	GSE39956:Mannitol-UP
AT5G36870	GPL12621:Combine_SaltMannitolHeat-UP;GSE39956:NaCl-UP;GSE39956:Mannitol-UP
AT4G22545	GSE40940:NaCl-DOWN;DRASTIC:drought_dehydration_wilt-DOWN
AT1G10580	DRASTIC:drought_dehydration_wilt-UP
AT3G28153	GSE40940:NaCl-DOWN
AT5G57780	GSE40940:NaCl-DOWN;GSE42290:Drought-DOWN;DRASTIC:drought_dehydration_wilt-DOWN
AT4G28760	GSE42290:Drought-DOWN
AT2G37430	GSE42290:Drought-DOWN;DRASTIC:drought_dehydration_wilt-DOWN;GSE40940:NaCl-UP;GSE39956:Mannitol-UP
AT2G43880	GSE40940:NaCl-DOWN
AT5G51850	GSE40998:Drought-DOWN;GSE40940:NaCl-DOWN;GSE42290:Drought-DOWN;DRASTIC:ABA-DOWN
AT1G77200	GSE42290:Drought-UP;GSE42290:Drought-DOWN;DRASTIC:drought_dehydration_wilt-UP
AT1G30360	DRASTIC:drought_dehydration_wilt-UP;RARGE:ReAfterDehydration-DOWN;RARGE:ABA-UP;RARGE:Drought-UP;RARGE:NaCl-UP
AT1G75280	GSE42290:Drought-DOWN
AT5G66030	DRASTIC:ABA-UP
AT4G02270	GSE40940:NaCl-DOWN;GSE42290:Drought-DOWN
AT3G23810	GSE42290:Drought-DOWN;RARGE:NaCl-DOWN;DRASTIC:drought_dehydration_wilt-UP;RARGE:ABA-UP
AT5G57720	GSE40998:Drought-DOWN;GSE39956:Mannitol-UP
AT5G49100	GSE42290:Drought-DOWN
AT3G49190	GSE40940:NaCl-DOWN;GSE39956:NaCl-UP;GSE39956:Mannitol-UP
AT1G20860	GPL12621:Combine_SaltMannitolHeat-UP;GSE39956:Mannitol-UP
AT1G18200	DRASTIC:ABA-DOWN
AT3G44300	GSE39956:NaCl-UP;DRASTIC:sodium_chloride-UP;DRASTIC:drought_dehydration_wilt-UP;RARGE:ABA-UP;RARGE:Drought-UP;RARGE:NaCl-UP
AT1G02965	GSE42290:Drought-UP
AT2G24165	GSE40940:NaCl-DOWN
AT2G34580	GSE40940:NaCl-UP;GSE39956:Mannitol-UP
AT3G26290	GSE42290:Drought-UP;GSE40998:Drought-DOWN;RARGE:NaCl-DOWN;DRASTIC:drought_dehydration_wilt-UP
AT1G34000	RARGE:NaCl-DOWN
AT1G28160	GSE40940:NaCl-DOWN
AT3G60760	GSE40940:NaCl-UP
AT2G23400	GSE40940:NaCl-DOWN
AT2G41312	DRASTIC:drought_dehydration_wilt-UP
AT4G32070	GSE42290:Drought-UP
AT2G47770	GSE42290:Drought-UP;GSE39956:NaCl-UP;DRASTIC:sodium_chloride-UP;GSE40940:NaCl-UP;GSE16765:NaCl-UP;GSE40998:Drought-UP;DRASTIC:mannitol_(0.2M)-UP;GPL12621:Combine_SaltMannitolHeat-UP;DRASTIC:ABA-UP;DRASTIC:drought_dehydration_wilt-UP;GSE3454:ABA-UP;GSE39956:Mannitol-UP
AT5G59730	RARGE:ReAfterDehydration-DOWN
AT2G14820	GSE40940:NaCl-DOWN;DRASTIC:ABA-DOWN
AT5G44240	RARGE:ReAfterDehydration-UP
AT5G66740	GSE42290:Drought-DOWN;GSE16765:NaCl-DOWN
AT3G18170	GSE40940:NaCl-DOWN;GSE42290:Drought-DOWN
AT3G02470	GSE42290:Drought-UP;RARGE:ReAfterDehydration-UP;RARGE:ABA-UP;RARGE:Drought-UP
AT3G54050	GSE40940:NaCl-DOWN;GSE42290:Drought-DOWN;DRASTIC:drought_dehydration_wilt-DOWN;RARGE:NaCl-DOWN;RARGE:Drought-DOWN;RARGE:ABA-DOWN;DRASTIC:ABA-DOWN
AT5G60810	GPL12621:Combine_SaltMannitolHeat-UP;GSE39956:NaCl-UP;GSE39956:Mannitol-UP
AT5G13090	DRASTIC:drought_dehydration_wilt-DOWN
AT3G18050	GSE42290:Drought-DOWN;DRASTIC:drought_dehydration_wilt-DOWN;RARGE:NaCl-DOWN;RARGE:Drought-DOWN;RARGE:ReAfterDehydration-UP;RARGE:ABA-DOWN
AT2G28725	GPL12621:Combine_SaltMannitolHeat-UP;GSE39956:NaCl-UP;GSE39956:Mannitol-UP
AT3G26616	GSE39956:Mannitol-UP
AT3G54450	GSE39956:NaCl-UP
AT1G14048	GSE39956:NaCl-UP;GSE39956:Mannitol-UP
AT1G28520	DRASTIC:ABA-UP
AT4G03200	DRASTIC:ABA-UP;DRASTIC:drought_dehydration_wilt-UP;RARGE:ABA-UP;RARGE:Drought-UP
AT5G19600	GSE42290:Drought-DOWN
AT3G53990	GSE42290:Drought-UP;RARGE:Drought-UP
AT2G23270	GSE42290:Drought-DOWN;GSE40940:NaCl-UP;GSE39956:Mannitol-UP
AT1G78210	GSE42290:Drought-DOWN;DRASTIC:drought_dehydration_wilt-UP
AT1G11260	DRASTIC:drought_dehydration_wilt-DOWN;RARGE:ReAfterDehydration-UP;RARGE:ABA-UP;RARGE:NaCl-UP
AT5G18330	GSE39956:NaCl-UP;GSE39956:Mannitol-UP
AT4G01985	GSE42290:Drought-UP;GPL12621:Combine_SaltMannitolHeat-UP;GSE39956:NaCl-UP;DRASTIC:drought_dehydration_wilt-UP;GSE40940:NaCl-UP;GSE39956:Mannitol-UP
AT2G43080	DRASTIC:ABA-UP
AT1G29190	GSE40940:NaCl-UP
AT5G63600	GSE42290:Drought-DOWN
AT3G24890	GSE42290:Drought-DOWN
AT4G12500	GSE42290:Drought-DOWN;GSE48474:Drought-DOWN
AT3G61230	GSE40998:Drought-UP
AT5G62070	RARGE:NaCl-UP
AT3G61090	DRASTIC:drought_dehydration_wilt-DOWN
AT1G05220	GSE42290:Drought-DOWN
AT1G72060	GSE42290:Drought-DOWN;DRASTIC:drought_dehydration_wilt-DOWN;GSE16474:Mannitol-UP;GSE39956:Mannitol-UP;GSE22107:Mannitol-UP
AT2G23130	GSE42290:Drought-DOWN;DRASTIC:drought_dehydration_wilt-DOWN
AT4G14340	GSE39956:NaCl-UP
AT1G60940	RARGE:ABA-UP
AT1G71770	GSE39956:NaCl-UP
AT4G30290	GSE42290:Drought-DOWN;GSE39956:NaCl-UP;DRASTIC:ABA-UP;GSE16765:NaCl-UP;RARGE:ReAfterDehydration-UP;GSE39956:Mannitol-UP;GSE40998:Drought-UP
AT5G15265	GSE40940:NaCl-DOWN;GSE42290:Drought-DOWN
AT4G30460	GSE42290:Drought-UP;GPL12621:Combine_SaltMannitolHeat-UP;GSE39956:NaCl-UP;DRASTIC:ABA-UP;DRASTIC:drought_dehydration_wilt-UP;GSE39956:Mannitol-UP;GSE40998:Drought-UP
AT2G25640	GSE42290:Drought-DOWN
AT1G66180	GSE42290:Drought-DOWN;GSE16765:NaCl-UP;RARGE:ReAfterDehydration-UP
AT2G15042	GSE42290:Drought-DOWN;DRASTIC:drought_dehydration_wilt-DOWN
AT5G47020	GSE42290:Drought-UP;GSE40940:NaCl-UP
AT4G30350	RARGE:ABA-UP;GSE39956:Mannitol-UP;RARGE:Drought-UP;DRASTIC:ABA-DOWN;RARGE:NaCl-UP
AT3G06640	GSE40940:NaCl-DOWN
AT5G01360	GSE40940:NaCl-DOWN
AT4G35165	GSE40940:NaCl-UP;GSE39956:Mannitol-UP
AT3G04070	GSE42290:Drought-UP;DRASTIC:drought_dehydration_wilt-UP;GSE53308:NaCl-UP;GSE16765:NaCl-UP;GSE40998:Drought-UP
AT5G42660	DRASTIC:ABA-UP
AT3G13610	GSE40998:Drought-DOWN;GSE40940:NaCl-DOWN;GSE42290:Drought-DOWN;DRASTIC:drought_dehydration_wilt-UP
AT2G22310	DRASTIC:sodium_chloride-UP
AT4G12280	GSE40940:NaCl-DOWN
AT5G14020	GSE40940:NaCl-DOWN
AT2G22821	GSE40940:NaCl-UP
AT5G22430	RARGE:Drought-DOWN
AT3G23220	GSE39956:NaCl-UP;GSE40940:NaCl-UP
AT3G10120	GSE42290:Drought-DOWN;DRASTIC:drought_dehydration_wilt-DOWN
AT5G19530	DRASTIC:drought_dehydration_wilt-DOWN;RARGE:ReAfterDehydration-UP
AT1G07720	DRASTIC:drought_dehydration_wilt-DOWN;DRASTIC:ABA-UP;DRASTIC:drought_dehydration_wilt-UP;GSE40940:NaCl-UP;RARGE:ABA-UP;RARGE:Drought-UP;RARGE:NaCl-UP
AT3G20580	GSE40998:Drought-UP
AT1G16420	GSE42290:Drought-DOWN;DRASTIC:drought_dehydration_wilt-DOWN;GPL12621:Combine_SaltMannitolHeat-DOWN
AT1G48325	GSE42290:Drought-UP;GSE39956:NaCl-UP;GSE39956:Mannitol-UP
AT3G54680	GSE42290:Drought-UP;DRASTIC:drought_dehydration_wilt-UP
AT3G50960	GSE42290:Drought-UP
AT2G02650	GSE42290:Drought-UP
AT2G02630	GSE40940:NaCl-DOWN
AT3G07870	GSE40998:Drought-UP
AT1G26310	GSE42290:Drought-UP;GSE39956:NaCl-UP
AT2G14000	GSE39956:NaCl-UP;GSE39956:Mannitol-UP
AT2G38530	GSE42290:Drought-UP;GSE39236:NaCl-UP;GSE16765:NaCl-UP;RARGE:Drought-UP;GSE40998:Drought-UP;RARGE:NaCl-UP;GPL12621:Combine_SaltMannitolHeat-UP;DRASTIC:ABA-UP;DRASTIC:drought_dehydration_wilt-UP;RARGE:ABA-UP;RARGE:ReAfterDehydration-UP;GSE16474:Mannitol-UP
AT5G52930	GSE42290:Drought-DOWN;DRASTIC:drought_dehydration_wilt-DOWN;GSE40940:NaCl-UP
AT1G17600	GSE40940:NaCl-DOWN;GSE42290:Drought-DOWN;GSE39956:NaCl-UP;DRASTIC:drought_dehydration_wilt-DOWN;GSE39956:Mannitol-UP
AT3G60570	GSE39956:Mannitol-UP;GSE40998:Drought-UP
AT4G39955	GSE42290:Drought-UP;GSE39956:NaCl-UP;DRASTIC:drought_dehydration_wilt-UP
AT2G31560	DRASTIC:drought_dehydration_wilt-UP
AT1G55960	GSE40940:NaCl-DOWN;GSE16765:NaCl-DOWN
AT3G10930	GSE40998:Drought-DOWN;GSE39956:NaCl-UP;GSE40940:NaCl-UP;GSE16765:NaCl-UP;GSE40998:Drought-UP;GSE42290:Drought-DOWN;GSE53308:NaCl-UP;GSE16474:Mannitol-UP;GSE39956:Mannitol-UP
AT1G32060	GSE42290:Drought-DOWN;DRASTIC:drought_dehydration_wilt-DOWN;RARGE:NaCl-DOWN;RARGE:Drought-DOWN;DRASTIC:sodium_chloride-DOWN;RARGE:ReAfterDehydration-DOWN;RARGE:ABA-DOWN
AT1G77700	GSE42290:Drought-DOWN
AT1G56580	DRASTIC:drought_dehydration_wilt-UP;RARGE:ABA-UP;RARGE:Drought-UP
AT1G49230	GSE40940:NaCl-DOWN;GSE42290:Drought-DOWN;DRASTIC:drought_dehydration_wilt-DOWN
AT1G17890	DRASTIC:ABA-DOWN
AT3G27210	DRASTIC:drought_dehydration_wilt-UP
AT1G15240	GSE42290:Drought-UP
AT4G22517	GSE40940:NaCl-DOWN
AT4G21930	GPL12621:Combine_SaltMannitolHeat-UP;GSE42290:Drought-DOWN;GSE39956:NaCl-UP;DRASTIC:drought_dehydration_wilt-UP;GSE39956:Mannitol-UP
AT3G61900	GSE42290:Drought-UP
AT3G16670	GSE40940:NaCl-DOWN;GSE42290:Drought-DOWN;DRASTIC:drought_dehydration_wilt-DOWN;GSE53308:NaCl-DOWN
AT5G56180	GSE42290:Drought-UP
AT5G53860	DRASTIC:ABA-DOWN
AT2G04622	GSE39956:NaCl-UP;GSE39956:Mannitol-UP
AT5G28000	GPL12621:Combine_SaltMannitolHeat-UP;GSE39956:NaCl-UP;GSE40940:NaCl-UP;GSE39956:Mannitol-UP
AT3G61470	GSE42290:Drought-DOWN;RARGE:NaCl-DOWN
AT5G16235	GSE40940:NaCl-DOWN
AT1G28650	GSE42290:Drought-UP;GSE39956:NaCl-UP;DRASTIC:drought_dehydration_wilt-UP;GSE40940:NaCl-UP;GSE39956:Mannitol-UP
AT4G05180	GSE42290:Drought-DOWN;RARGE:NaCl-DOWN;RARGE:Drought-DOWN;DRASTIC:sodium_chloride-DOWN;RARGE:ReAfterDehydration-DOWN
AT1G18760	GSE39956:Mannitol-UP
AT1G78470	GPL12621:Combine_SaltMannitolHeat-UP;GSE39956:NaCl-UP;GSE39956:Mannitol-UP
AT2G01990	GSE42290:Drought-DOWN;DRASTIC:drought_dehydration_wilt-DOWN
AT2G36750	GSE42290:Drought-UP;GPL12621:Combine_SaltMannitolHeat-UP;GSE39956:NaCl-UP;GSE53308:NaCl-UP
AT5G48460	GSE42290:Drought-DOWN;DRASTIC:drought_dehydration_wilt-DOWN
AT3G51325	GSE40940:NaCl-DOWN
AT2G37130	GSE40940:NaCl-DOWN;GSE42290:Drought-DOWN;DRASTIC:drought_dehydration_wilt-DOWN;RARGE:Drought-DOWN;RARGE:ReAfterDehydration-UP;RARGE:ABA-DOWN
AT1G12460	GSE42290:Drought-DOWN
AT3G18485	GSE42290:Drought-DOWN;GSE39956:NaCl-UP;GSE39956:Mannitol-UP
AT4G00670	DRASTIC:ABA-UP
AT1G74810	GSE42290:Drought-DOWN
AT1G52827	DRASTIC:drought_dehydration_wilt-UP
AT3G10500	DRASTIC:drought_dehydration_wilt-UP;RARGE:NaCl-UP
AT3G20810	GSE40998:Drought-DOWN;RARGE:NaCl-DOWN;RARGE:Drought-DOWN;GSE40940:NaCl-UP;RARGE:ABA-DOWN;GSE40998:Drought-UP;RARGE:NaCl-UP
AT5G59270	GSE40940:NaCl-DOWN;GSE39956:Mannitol-UP
AT1G49590	DRASTIC:ABA-UP
AT4G23610	GSE42290:Drought-DOWN;DRASTIC:drought_dehydration_wilt-DOWN;GSE39956:Mannitol-UP
AT1G78420	GSE42290:Drought-UP;RARGE:ABA-UP;RARGE:Drought-UP;RARGE:NaCl-UP
AT3G10080	GSE40940:NaCl-DOWN;GSE42290:Drought-DOWN
AT5G15350	GSE40998:Drought-DOWN;GSE42290:Drought-DOWN;DRASTIC:drought_dehydration_wilt-DOWN;RARGE:ReAfterDehydration-UP
AT2G26220	GSE40940:NaCl-DOWN
AT1G32970	GPL12621:Combine_SaltMannitolHeat-UP;GSE39956:NaCl-UP;DRASTIC:drought_dehydration_wilt-UP;GSE40940:NaCl-UP;GSE39956:Mannitol-UP
AT3G45330	GSE40940:NaCl-DOWN;GSE42290:Drought-DOWN
AT4G29770	GPL12621:Combine_SaltMannitolHeat-UP;DRASTIC:ABA-UP
AT1G25141	GPL12621:Combine_SaltMannitolHeat-DOWN
AT5G38900	GSE42290:Drought-DOWN;GSE53308:NaCl-UP
AT3G07440	DRASTIC:ABA-DOWN
AT3G46320	GSE40940:NaCl-DOWN;GSE42290:Drought-DOWN;RARGE:NaCl-DOWN
AT2G39010	DRASTIC:ABA-UP;DRASTIC:drought_dehydration_wilt-UP;DRASTIC:sodium_chloride-DOWN;DRASTIC:mannitol_(0.25M)-DOWN;RARGE:Drought-UP
AT4G33465	GSE42290:Drought-UP;DRASTIC:drought_dehydration_wilt-UP
AT5G34940	GSE42290:Drought-DOWN
AT4G22110	GSE40940:NaCl-DOWN
AT1G20590	GSE42290:Drought-DOWN
AT5G49250	GSE39956:NaCl-UP;GSE39956:Mannitol-UP
AT2G17310	GSE39956:NaCl-UP;GSE39956:Mannitol-UP
AT5G55750	GSE42290:Drought-UP;GSE40940:NaCl-UP
AT2G11850	GSE40940:NaCl-DOWN
AT1G32910	DRASTIC:drought_dehydration_wilt-UP;GSE40940:NaCl-UP
AT4G04955	GSE40998:Drought-DOWN;GSE42290:Drought-DOWN;DRASTIC:drought_dehydration_wilt-DOWN
AT1G78460	GSE40940:NaCl-DOWN;GSE42290:Drought-DOWN;DRASTIC:drought_dehydration_wilt-DOWN;GSE40998:Drought-UP
AT4G12220	GSE40940:NaCl-DOWN
AT1G72490	GPL12621:Combine_SaltMannitolHeat-UP;GSE39956:Mannitol-UP
AT1G21670	GSE40940:NaCl-UP;RARGE:ReAfterDehydration-UP;RARGE:NaCl-UP
AT4G20860	GSE53308:NaCl-UP
AT3G47580	DRASTIC:drought_dehydration_wilt-UP
AT4G09300	GSE42290:Drought-UP
AT5G17390	GSE42290:Drought-UP;GPL12621:Combine_SaltMannitolHeat-UP;GSE39956:NaCl-UP;DRASTIC:drought_dehydration_wilt-UP;GSE40940:NaCl-UP
AT3G54350	GSE42290:Drought-DOWN
AT2G43360	GSE42290:Drought-DOWN
AT1G65880	GPL12621:Combine_SaltMannitolHeat-UP;GSE39956:NaCl-UP;DRASTIC:drought_dehydration_wilt-UP;GSE39956:Mannitol-UP
AT5G18690	GSE42290:Drought-DOWN
AT3G43574	GSE39956:Mannitol-UP
AT5G63087	DRASTIC:drought_dehydration_wilt-UP
AT2G33000	GSE42290:Drought-UP;GPL12621:Combine_SaltMannitolHeat-UP;DRASTIC:drought_dehydration_wilt-UP
AT1G29020	GSE40940:NaCl-DOWN
AT5G26840	GSE39956:NaCl-UP
AT4G35480	GSE42290:Drought-UP
AT2G27535	GSE40940:NaCl-DOWN;GSE39956:NaCl-UP
AT4G31800	GSE16765:NaCl-UP;GSE40998:Drought-UP
AT3G52930	GSE39956:NaCl-UP
AT3G51820	GSE42290:Drought-DOWN;RARGE:Drought-DOWN;RARGE:ABA-DOWN
AT5G06755	GSE42290:Drought-UP;GPL12621:Combine_SaltMannitolHeat-UP;GSE39956:NaCl-UP
AT2G34870	GSE40998:Drought-UP
AT1G09550	GSE39956:NaCl-UP;GSE40940:NaCl-UP
AT1G66590	GSE39956:Mannitol-UP
AT3G03440	GSE42290:Drought-UP;DRASTIC:drought_dehydration_wilt-UP;RARGE:Drought-UP
AT3G32160	GSE42290:Drought-UP;GSE39956:NaCl-UP;GSE39956:Mannitol-UP
AT3G15140	RARGE:Drought-UP
AT3G12320	GSE42290:Drought-UP;GSE40998:Drought-DOWN;DRASTIC:drought_dehydration_wilt-UP;RARGE:ABA-UP;RARGE:Drought-UP;RARGE:NaCl-UP
AT4G19800	GSE39956:NaCl-UP
AT1G18670	GSE42290:Drought-DOWN
AT1G16370	GSE42290:Drought-DOWN
AT5G29210	GSE40940:NaCl-DOWN;GSE39956:NaCl-UP;GSE39956:Mannitol-UP
AT2G30010	GSE40998:Drought-DOWN;GSE40940:NaCl-DOWN;GSE42290:Drought-DOWN;DRASTIC:drought_dehydration_wilt-DOWN;RARGE:Drought-DOWN;GPL12621:Combine_SaltMannitolHeat-DOWN;GSE3454:ABA-DOWN
AT1G80730	GSE42290:Drought-DOWN
AT3G06740	GSE40998:Drought-DOWN;GSE42290:Drought-DOWN
AT2G37370	GSE40940:NaCl-DOWN
AT4G37470	GSE40940:NaCl-DOWN;DRASTIC:ABA-UP
AT5G60230	GSE42290:Drought-DOWN;DRASTIC:drought_dehydration_wilt-DOWN
AT1G57980	GSE40940:NaCl-DOWN;GSE42290:Drought-DOWN;DRASTIC:drought_dehydration_wilt-DOWN;GSE39236:NaCl-DOWN;GSE16765:NaCl-UP;GSE40998:Drought-UP
AT2G32470	GSE40940:NaCl-UP
AT3G17450	DRASTIC:ABA-UP
AT5G06860	GSE42290:Drought-DOWN;GSE16474:Mannitol-UP;GSE22107:Mannitol-UP;RARGE:NaCl-UP
AT2G40580	GSE39956:Mannitol-UP
AT1G14210	GSE42290:Drought-DOWN;DRASTIC:sodium_chloride-DOWN;DRASTIC:mannitol_(0.2M)-DOWN
AT3G43900	GSE40940:NaCl-UP
AT2G31810	DRASTIC:drought_dehydration_wilt-DOWN;RARGE:Drought-DOWN;RARGE:NaCl-UP
AT4G38030	GSE42290:Drought-UP;GSE40940:NaCl-UP
AT5G15970	GSE39956:NaCl-UP;DRASTIC:sodium_chloride-UP;RARGE:Drought-UP;RARGE:NaCl-UP;DRASTIC:mannitol_(0.2M)-UP;DRASTIC:ABA-UP;DRASTIC:drought_dehydration_wilt-UP;RARGE:ReAfterDehydration-DOWN
AT4G10850	GSE39956:NaCl-UP
AT5G64540	GSE39956:NaCl-UP
AT5G35110	GSE42290:Drought-UP;DRASTIC:drought_dehydration_wilt-UP
AT1G32790	GSE42290:Drought-UP
AT2G24400	GSE40940:NaCl-DOWN
AT2G45350	GSE42290:Drought-DOWN;DRASTIC:drought_dehydration_wilt-DOWN
AT4G27390	GSE42290:Drought-UP
AT5G12000	GSE40940:NaCl-UP;GSE40998:Drought-UP
AT2G13430	GPL12621:Combine_SaltMannitolHeat-UP
AT1G78840	GSE42290:Drought-UP;GSE40940:NaCl-UP
AT4G14490	GSE42290:Drought-UP
AT2G01320	DRASTIC:ABA-UP
AT2G03750	GSE40940:NaCl-DOWN;GSE42290:Drought-DOWN;DRASTIC:drought_dehydration_wilt-DOWN;RARGE:NaCl-DOWN;RARGE:ABA-DOWN
AT3G52740	GSE42290:Drought-UP
AT2G42350	GSE42290:Drought-DOWN
AT2G28710	GSE53308:NaCl-UP
AT1G52130	GSE40940:NaCl-DOWN
AT5G22390	GSE40940:NaCl-DOWN;GSE42290:Drought-DOWN;GSE53308:NaCl-DOWN;GPL12621:Combine_SaltMannitolHeat-DOWN
AT3G12240	GSE39956:Mannitol-UP
AT1G34210	GSE42290:Drought-DOWN;DRASTIC:ABA-DOWN
AT5G52900	GSE40940:NaCl-DOWN;GSE42290:Drought-DOWN
AT3G54260	GSE40940:NaCl-DOWN;GSE42290:Drought-DOWN;RARGE:Drought-DOWN;RARGE:ABA-DOWN;DRASTIC:ABA-DOWN
AT4G19820	GSE40940:NaCl-UP
AT3G60130	GSE42290:Drought-DOWN;GSE40940:NaCl-UP
AT1G27450	RARGE:NaCl-DOWN;RARGE:Drought-DOWN
AT3G27360	GSE16765:NaCl-UP
AT1G33055	GSE42290:Drought-UP;GPL12621:Combine_SaltMannitolHeat-UP;DRASTIC:drought_dehydration_wilt-DOWN;GSE40998:Drought-UP
AT4G10140	GPL12621:Combine_SaltMannitolHeat-UP;GSE39956:NaCl-UP;GSE39956:Mannitol-UP
AT4G01700	GSE42290:Drought-DOWN;GSE22107:Mannitol-UP
AT4G30000	GSE42290:Drought-DOWN
AT1G69400	GSE42290:Drought-UP
AT1G73340	GSE40940:NaCl-DOWN
AT1G15390	DRASTIC:ABA-DOWN
AT4G02120	DRASTIC:ABA-DOWN
AT4G23150	GSE42290:Drought-DOWN
AT5G36270	GSE40940:NaCl-DOWN
AT5G24330	GSE42290:Drought-DOWN
AT3G27480	GSE40940:NaCl-DOWN;GSE39956:Mannitol-UP
AT5G07680	GSE42290:Drought-UP;DRASTIC:drought_dehydration_wilt-UP;GSE39956:Mannitol-UP
AT5G10860	RARGE:NaCl-UP
AT5G06870	GSE40998:Drought-DOWN;DRASTIC:sodium_chloride-UP;RARGE:Drought-DOWN;RARGE:NaCl-UP;GSE42290:Drought-DOWN;DRASTIC:drought_dehydration_wilt-UP;RARGE:ABA-UP;RARGE:ReAfterDehydration-UP
AT1G51920	GSE42290:Drought-DOWN;DRASTIC:drought_dehydration_wilt-DOWN;GSE40940:NaCl-UP;GSE16474:Mannitol-UP;GSE39956:Mannitol-UP
AT3G29680	DRASTIC:drought_dehydration_wilt-DOWN
AT2G43795	GSE39956:NaCl-UP;GSE40940:NaCl-UP
AT2G32650	GSE42290:Drought-DOWN;DRASTIC:ABA-DOWN
AT1G35290	GSE40940:NaCl-DOWN
AT4G17860	GSE40940:NaCl-DOWN;GSE42290:Drought-DOWN;DRASTIC:drought_dehydration_wilt-DOWN
AT3G04670	RARGE:NaCl-UP
AT2G28470	DRASTIC:mannitol_(0.2M)-UP;GSE42290:Drought-DOWN;DRASTIC:sodium_chloride-UP
AT4G11490	GSE40940:NaCl-DOWN;GSE39956:Mannitol-UP
AT3G13130	GSE42290:Drought-UP;DRASTIC:drought_dehydration_wilt-UP;GSE40940:NaCl-UP;GSE40998:Drought-UP
AT1G23050	GSE42290:Drought-UP;GSE40998:Drought-UP
AT3G19030	GSE40940:NaCl-DOWN
AT1G48990	GSE39956:NaCl-UP;GSE39956:Mannitol-UP
AT1G08100	GSE39956:NaCl-UP
AT4G10040	GSE42290:Drought-UP;DRASTIC:drought_dehydration_wilt-UP;RARGE:ABA-UP;RARGE:Drought-UP
AT3G02690	GSE42290:Drought-DOWN
AT3G15534	GSE42290:Drought-UP;GPL12621:Combine_SaltMannitolHeat-UP;GSE39956:NaCl-UP;DRASTIC:drought_dehydration_wilt-UP;GSE40940:NaCl-UP;GSE39956:Mannitol-UP
AT1G29465	GPL12621:Combine_SaltMannitolHeat-UP
AT3G24840	GSE42290:Drought-UP;DRASTIC:drought_dehydration_wilt-UP
AT3G46650	GSE42290:Drought-DOWN;GSE40940:NaCl-UP;RARGE:Drought-UP;RARGE:NaCl-UP
AT3G04720	GSE42290:Drought-DOWN;DRASTIC:drought_dehydration_wilt-DOWN;RARGE:NaCl-DOWN;RARGE:ReAfterDehydration-DOWN;GSE16474:Mannitol-UP;GSE22107:Mannitol-UP
AT2G43150	GSE40940:NaCl-DOWN;GSE42290:Drought-DOWN
AT1G75960	GSE42290:Drought-DOWN;GSE39956:NaCl-UP;DRASTIC:drought_dehydration_wilt-DOWN;GPL12621:Combine_SaltMannitolHeat-DOWN
AT2G33260	GSE40940:NaCl-DOWN
AT1G63420	GSE42290:Drought-UP;DRASTIC:drought_dehydration_wilt-UP
AT1G29470	GSE42290:Drought-DOWN;RARGE:NaCl-DOWN;RARGE:Drought-DOWN
AT2G25910	GSE42290:Drought-UP;GPL12621:Combine_SaltMannitolHeat-UP;GSE40940:NaCl-UP
AT4G37420	GSE42290:Drought-UP;GSE40940:NaCl-DOWN;GPL12621:Combine_SaltMannitolHeat-UP;GSE39956:NaCl-UP;DRASTIC:drought_dehydration_wilt-UP;GSE40940:NaCl-UP
AT4G19645	GSE42290:Drought-UP
AT3G18900	GSE40940:NaCl-DOWN;GSE42290:Drought-DOWN
AT4G12005	GPL12621:Combine_SaltMannitolHeat-UP;GSE39956:NaCl-UP;DRASTIC:drought_dehydration_wilt-UP;GSE40940:NaCl-UP
AT2G32720	GSE42290:Drought-DOWN
AT5G22380	GSE42290:Drought-DOWN;GSE39956:NaCl-UP;GSE39956:Mannitol-UP
AT1G73000	GSE42290:Drought-UP;GSE40940:NaCl-DOWN
AT3G46400	GSE40940:NaCl-DOWN
AT4G28590	GSE42290:Drought-UP
AT5G04120	GSE40940:NaCl-DOWN;GSE39956:NaCl-UP;GSE39956:Mannitol-UP
AT3G23770	GPL12621:Combine_SaltMannitolHeat-UP;GSE39956:Mannitol-UP
AT4G23520	GSE42290:Drought-UP;GSE40940:NaCl-DOWN;GSE39956:NaCl-UP;GSE39956:Mannitol-UP
AT3G63230	GSE42290:Drought-UP
AT1G36622	GSE40940:NaCl-UP
AT3G15790	DRASTIC:drought_dehydration_wilt-UP
AT2G46710	GSE42290:Drought-DOWN
AT4G30060	GSE40940:NaCl-DOWN;DRASTIC:ABA-DOWN
AT2G46110	GSE42290:Drought-DOWN
AT3G43270	DRASTIC:drought_dehydration_wilt-UP
AT5G26692	GPL12621:Combine_SaltMannitolHeat-UP;GSE39956:NaCl-UP;GSE39956:Mannitol-UP
AT3G11170	GSE42290:Drought-DOWN;DRASTIC:drought_dehydration_wilt-UP;RARGE:Drought-DOWN
AT3G15357	GSE42290:Drought-UP;DRASTIC:drought_dehydration_wilt-UP
AT2G46660	GSE42290:Drought-UP
AT1G58420	GSE42290:Drought-DOWN;GSE39956:NaCl-UP;GSE16765:NaCl-UP;GSE39956:Mannitol-UP
AT1G49860	GPL12621:Combine_SaltMannitolHeat-DOWN;GSE3454:ABA-DOWN;DRASTIC:ABA-DOWN
AT3G26815	DRASTIC:drought_dehydration_wilt-DOWN
AT2G39720	DRASTIC:ABA-UP
AT5G52000	GSE42290:Drought-UP;DRASTIC:drought_dehydration_wilt-UP;GSE40940:NaCl-UP
AT1G06040	GSE40998:Drought-DOWN;DRASTIC:drought_dehydration_wilt-UP;GSE40940:NaCl-UP
AT4G24500	DRASTIC:ABA-DOWN
AT3G63450	GSE42290:Drought-DOWN
AT3G23190	GSE40940:NaCl-DOWN;GSE42290:Drought-DOWN
AT1G18970	GSE42290:Drought-UP;DRASTIC:drought_dehydration_wilt-UP
AT1G59835	GSE40940:NaCl-UP
AT3G10340	GSE42290:Drought-UP;GSE40940:NaCl-DOWN
AT3G23130	GPL12621:Combine_SaltMannitolHeat-UP;GSE39956:Mannitol-UP
AT4G08596	GSE40940:NaCl-DOWN
AT1G72430	GSE40998:Drought-DOWN;GSE40940:NaCl-DOWN;GSE42290:Drought-DOWN;DRASTIC:drought_dehydration_wilt-DOWN;GSE39236:NaCl-DOWN
AT5G58787	DRASTIC:drought_dehydration_wilt-DOWN
AT5G52830	DRASTIC:ABA-DOWN
AT5G11110	GSE42290:Drought-UP;DRASTIC:ABA-UP;DRASTIC:drought_dehydration_wilt-UP;GSE3454:ABA-UP
AT4G16970	GSE40940:NaCl-DOWN;GSE39956:Mannitol-UP
AT5G59190	GSE40940:NaCl-UP;GSE39956:Mannitol-UP
AT3G01690	GSE42290:Drought-DOWN;DRASTIC:drought_dehydration_wilt-DOWN
AT2G22810	GSE39956:Mannitol-DOWN
AT1G11210	GSE42290:Drought-UP;GSE39956:NaCl-UP;GSE40940:NaCl-UP;GSE16765:NaCl-UP;RARGE:Drought-UP;GSE40998:Drought-UP;GPL12621:Combine_SaltMannitolHeat-UP;DRASTIC:drought_dehydration_wilt-UP;RARGE:ABA-UP;RARGE:ReAfterDehydration-DOWN;GSE39956:Mannitol-UP
AT2G26267	GSE39956:Mannitol-UP
AT2G46820	GSE42290:Drought-DOWN;DRASTIC:drought_dehydration_wilt-DOWN;RARGE:NaCl-DOWN;RARGE:Drought-DOWN;RARGE:ReAfterDehydration-DOWN;RARGE:ABA-DOWN;DRASTIC:ABA-DOWN
AT5G49630	GSE40998:Drought-DOWN;GSE42290:Drought-DOWN
AT1G10530	DRASTIC:drought_dehydration_wilt-UP
AT3G05727	GSE40940:NaCl-DOWN
AT1G10020	GSE42290:Drought-DOWN;DRASTIC:drought_dehydration_wilt-DOWN;DRASTIC:sodium_chloride-DOWN;DRASTIC:mannitol_(0.2M)-DOWN
AT3G09530	GSE39956:NaCl-UP;GSE40998:Drought-UP
AT2G25830	RARGE:Drought-DOWN
AT1G15890	DRASTIC:drought_dehydration_wilt-DOWN
AT4G23990	GSE42290:Drought-UP;DRASTIC:drought_dehydration_wilt-UP
AT1G69520	GSE42290:Drought-DOWN;DRASTIC:drought_dehydration_wilt-DOWN
AT3G51950	GSE42290:Drought-DOWN;RARGE:NaCl-DOWN;RARGE:Drought-DOWN
AT3G19300	GSE42290:Drought-DOWN
AT2G39435	DRASTIC:drought_dehydration_wilt-UP
AT4G20230	GSE40940:NaCl-DOWN;GSE42290:Drought-DOWN
AT5G56850	GSE42290:Drought-DOWN;DRASTIC:drought_dehydration_wilt-DOWN
AT1G09640	DRASTIC:ABA-UP
AT3G60220	GSE42290:Drought-DOWN
AT5G54970	GSE40998:Drought-DOWN;GSE40940:NaCl-DOWN;GSE42290:Drought-DOWN
AT1G14080	GSE42290:Drought-DOWN;DRASTIC:drought_dehydration_wilt-DOWN;GPL12621:Combine_SaltMannitolHeat-DOWN
AT1G78760	GSE42290:Drought-DOWN;DRASTIC:drought_dehydration_wilt-DOWN
AT5G06320	DRASTIC:drought_dehydration_wilt-UP;RARGE:ABA-UP;RARGE:Drought-UP;GSE40998:Drought-UP
AT1G44542	GSE40940:NaCl-UP
AT4G00820	DRASTIC:ABA-DOWN
AT1G26140	GSE40940:NaCl-UP
AT5G17430	GSE39956:NaCl-UP;GSE39956:Mannitol-UP
AT4G23250	GSE42290:Drought-DOWN
AT5G46610	GPL12621:Combine_SaltMannitolHeat-UP;GSE39956:NaCl-UP;GSE40940:NaCl-UP;GSE39956:Mannitol-UP
AT2G31210	GSE42290:Drought-UP;GSE39956:NaCl-UP;DRASTIC:drought_dehydration_wilt-UP;GSE40940:NaCl-UP;GSE39956:Mannitol-UP
AT3G19620	GSE42290:Drought-UP;GSE39236:NaCl-UP
AT1G12190	GSE39956:NaCl-UP;GSE39956:Mannitol-UP
AT1G20780	DRASTIC:ABA-UP
AT2G02020	GSE40940:NaCl-DOWN;GSE42290:Drought-DOWN
AT2G47880	GSE42290:Drought-DOWN
AT3G06020	GSE42290:Drought-DOWN
AT4G22740	DRASTIC:ABA-UP
AT3G62930	GSE40940:NaCl-DOWN;DRASTIC:drought_dehydration_wilt-DOWN
AT2G28140	GSE42290:Drought-DOWN
AT3G17150	GSE40940:NaCl-UP
AT4G31890	GSE42290:Drought-DOWN
AT1G13370	GSE39956:NaCl-UP;GSE40940:NaCl-UP;GSE39956:Mannitol-UP
AT2G04460	DRASTIC:sodium_chloride-DOWN
AT2G37760	GPL12621:Combine_SaltMannitolHeat-UP;GSE39956:NaCl-UP;DRASTIC:drought_dehydration_wilt-UP;GSE53308:NaCl-UP;GSE40940:NaCl-UP;RARGE:Drought-UP;RARGE:NaCl-UP
AT1G21590	GSE42290:Drought-DOWN;DRASTIC:drought_dehydration_wilt-UP
AT1G04800	GSE40940:NaCl-DOWN;GSE42290:Drought-DOWN
AT4G14430	DRASTIC:ABA-DOWN
AT4G37450	GSE42290:Drought-DOWN;DRASTIC:sodium_chloride-DOWN;DRASTIC:mannitol_(0.2M)-DOWN
AT2G18320	GSE40940:NaCl-DOWN;GPL12621:Combine_SaltMannitolHeat-UP;DRASTIC:drought_dehydration_wilt-DOWN;GSE39956:Mannitol-UP
AT1G58037	GSE40940:NaCl-DOWN
AT3G14480	GSE39956:Mannitol-UP
AT4G37560	DRASTIC:drought_dehydration_wilt-DOWN
AT1G69870	DRASTIC:sodium_chloride-UP;GSE40940:NaCl-UP;RARGE:ReAfterDehydration-UP;RARGE:ABA-UP;RARGE:Drought-UP;RARGE:NaCl-UP
AT4G31780	DRASTIC:drought_dehydration_wilt-UP;RARGE:ReAfterDehydration-UP
AT2G26080	GSE42290:Drought-DOWN;RARGE:NaCl-DOWN
AT3G15358	DRASTIC:drought_dehydration_wilt-DOWN
AT1G79600	RARGE:ABA-UP
AT5G56320	GSE42290:Drought-DOWN
AT1G76994	GSE39956:NaCl-UP
AT5G42895	GSE39956:Mannitol-UP
AT5G63350	GSE42290:Drought-UP;GSE39956:NaCl-UP;DRASTIC:sodium_chloride-UP;GSE40940:NaCl-UP;GPL12621:Combine_SaltMannitolHeat-UP;DRASTIC:ABA-UP;DRASTIC:drought_dehydration_wilt-UP;GSE39956:Mannitol-UP
AT2G35620	GSE42290:Drought-DOWN
AT1G68960	GSE39956:NaCl-UP
AT2G23670	GSE42290:Drought-DOWN
AT3G26500	GSE42290:Drought-DOWN;DRASTIC:drought_dehydration_wilt-DOWN;GSE39956:Mannitol-UP
AT1G02290	GSE42290:Drought-DOWN
AT5G06790	GSE40940:NaCl-DOWN;GSE42290:Drought-DOWN;DRASTIC:drought_dehydration_wilt-DOWN
AT1G20460	DRASTIC:drought_dehydration_wilt-UP
AT5G41180	GSE42290:Drought-DOWN
AT1G52510	GSE42290:Drought-DOWN
AT5G53610	GSE39956:Mannitol-UP
AT3G13760	GSE40940:NaCl-DOWN;GSE3454:ABA-DOWN
AT3G58220	GSE42290:Drought-DOWN
AT1G22360	GSE42290:Drought-UP;RARGE:ReAfterDehydration-UP;RARGE:ABA-UP;RARGE:Drought-UP
AT5G62670	GSE42290:Drought-DOWN
AT3G62690	GSE42290:Drought-UP
AT3G46860	GSE39956:NaCl-UP;GSE39956:Mannitol-UP
AT1G07985	GSE42290:Drought-UP;GPL12621:Combine_SaltMannitolHeat-UP;GSE40940:NaCl-UP
AT1G75040	GSE42290:Drought-DOWN;GSE16474:Mannitol-UP;GSE39956:Mannitol-UP;GSE22107:Mannitol-UP
AT4G32970	GSE39956:NaCl-UP;GSE39956:Mannitol-UP
AT3G04200	GSE42290:Drought-DOWN;GSE40940:NaCl-UP;GPL12621:Combine_SaltMannitolHeat-DOWN
AT3G58975	DRASTIC:drought_dehydration_wilt-DOWN
AT5G66390	GSE40940:NaCl-DOWN;GSE42290:Drought-DOWN
AT2G17190	RARGE:ABA-UP
AT1G11482	GSE40940:NaCl-DOWN
AT4G12050	GSE40940:NaCl-DOWN;GPL12621:Combine_SaltMannitolHeat-UP;GSE42290:Drought-DOWN;GSE39956:NaCl-UP;GSE39956:Mannitol-UP
AT3G11680	GSE40940:NaCl-DOWN;DRASTIC:drought_dehydration_wilt-DOWN
AT2G04480	GSE39956:Mannitol-UP
AT5G12120	DRASTIC:ABA-UP
AT1G07040	GSE42290:Drought-UP;DRASTIC:sodium_chloride-UP;DRASTIC:ABA-UP;DRASTIC:drought_dehydration_wilt-UP;RARGE:ABA-UP;RARGE:Drought-UP;RARGE:NaCl-UP
AT5G57440	GSE42290:Drought-DOWN
AT1G13640	GSE40998:Drought-UP
AT3G60110	GSE42290:Drought-UP;GSE40940:NaCl-UP
AT1G18520	GSE39956:NaCl-UP;GSE39956:Mannitol-UP
AT1G11230	GPL12621:Combine_SaltMannitolHeat-UP
AT3G51740	GSE42290:Drought-DOWN;DRASTIC:ABA-UP
AT5G22120	RARGE:NaCl-UP
AT4G35150	GSE39956:NaCl-UP;GSE39956:Mannitol-UP
AT5G43990	GSE42290:Drought-DOWN
AT1G52580	GSE42290:Drought-UP;GSE40940:NaCl-DOWN
AT3G48720	GSE40940:NaCl-DOWN;GSE42290:Drought-DOWN
AT1G44080	GSE39956:NaCl-UP;GSE39956:Mannitol-UP
AT3G58940	GSE40940:NaCl-DOWN;GSE42290:Drought-DOWN
AT1G61575	GSE42290:Drought-DOWN
AT4G18770	GSE39956:NaCl-UP;GSE39956:Mannitol-UP
AT5G42650	DRASTIC:ABA-UP;DRASTIC:drought_dehydration_wilt-UP;RARGE:Drought-DOWN;RARGE:ReAfterDehydration-DOWN;RARGE:Drought-UP;RARGE:NaCl-UP
AT3G02170	GSE42290:Drought-DOWN;DRASTIC:drought_dehydration_wilt-DOWN;RARGE:Drought-DOWN
AT1G32049	GSE40940:NaCl-UP
AT2G46220	DRASTIC:drought_dehydration_wilt-DOWN;GSE40998:Drought-UP
AT5G01850	DRASTIC:drought_dehydration_wilt-UP
AT1G18050	GSE40940:NaCl-UP;GSE39956:Mannitol-UP
AT5G11820	GSE39956:Mannitol-UP
AT1G20600	DRASTIC:ABA-DOWN
AT4G28750	GSE42290:Drought-DOWN;DRASTIC:sodium_chloride-UP;RARGE:NaCl-DOWN;RARGE:ABA-DOWN
AT2G17705	DRASTIC:drought_dehydration_wilt-DOWN
AT1G57680	DRASTIC:drought_dehydration_wilt-DOWN
AT4G16130	DRASTIC:ABA-DOWN
AT1G29140	GSE39956:Mannitol-UP
AT2G20208	GPL12621:Combine_SaltMannitolHeat-UP;GSE39956:NaCl-UP;GSE39956:Mannitol-UP
AT4G08685	GSE42290:Drought-DOWN
AT1G55420	GSE42290:Drought-DOWN
AT3G10915	GSE42290:Drought-UP
AT3G58100	GSE40940:NaCl-DOWN;GSE42290:Drought-DOWN;DRASTIC:drought_dehydration_wilt-DOWN
AT3G22060	GSE42290:Drought-DOWN;DRASTIC:drought_dehydration_wilt-DOWN;GSE16474:Mannitol-UP;GSE22107:Mannitol-UP;RARGE:NaCl-UP
AT1G73590	GSE40998:Drought-DOWN;GSE42290:Drought-DOWN
AT1G57730	GSE42290:Drought-UP;GSE40940:NaCl-UP
AT2G30380	GSE39956:NaCl-UP;GSE39956:Mannitol-UP
AT4G05020	GSE39956:NaCl-UP;DRASTIC:drought_dehydration_wilt-UP;RARGE:ABA-UP;GSE39956:Mannitol-UP;RARGE:Drought-UP
AT3G62980	RARGE:NaCl-UP
AT1G61105	GSE39956:Mannitol-UP
AT1G79270	GSE42290:Drought-UP;DRASTIC:sodium_chloride-UP;RARGE:Drought-UP;GSE40998:Drought-UP;RARGE:NaCl-UP;DRASTIC:mannitol_(0.2M)-UP;DRASTIC:drought_dehydration_wilt-UP;GSE53308:NaCl-UP;RARGE:ABA-UP
AT3G17320	GSE39956:NaCl-UP;GSE40940:NaCl-UP;GSE39956:Mannitol-UP
AT3G28770	GSE39956:Mannitol-UP
AT1G65610	GSE39956:NaCl-UP
AT4G18870	GSE40940:NaCl-UP
AT4G37370	GSE42290:Drought-UP;GSE39956:NaCl-UP;DRASTIC:sodium_chloride-UP;GSE16765:NaCl-UP;RARGE:Drought-UP;GSE22107:Mannitol-UP;RARGE:NaCl-UP;GPL12621:Combine_SaltMannitolHeat-UP;DRASTIC:ABA-UP;DRASTIC:drought_dehydration_wilt-UP;GSE53308:NaCl-UP;RARGE:ABA-UP
AT3G52620	GSE42290:Drought-UP
AT1G64380	DRASTIC:drought_dehydration_wilt-UP
AT4G16990	GSE42290:Drought-DOWN
AT3G61280	GSE42290:Drought-DOWN
AT1G43020	GSE40940:NaCl-DOWN
AT1G72160	DRASTIC:drought_dehydration_wilt-DOWN
AT1G14130	GSE42290:Drought-DOWN;DRASTIC:drought_dehydration_wilt-UP
AT1G07220	DRASTIC:ABA-DOWN
AT5G20160	RARGE:Drought-DOWN
AT2G34440	GSE42290:Drought-UP
AT1G23660	GSE39956:Mannitol-UP
AT4G12930	GPL12621:Combine_SaltMannitolHeat-UP;GSE39956:NaCl-UP;GSE39956:Mannitol-UP
AT1G35630	GPL12621:Combine_SaltMannitolHeat-UP;GSE39956:Mannitol-UP
AT3G44115	GSE39956:Mannitol-UP
AT5G57970	GSE39956:Mannitol-UP
AT3G10460	GPL12621:Combine_SaltMannitolHeat-UP;GSE39956:NaCl-UP;GSE39956:Mannitol-UP;GSE40998:Drought-UP
AT3G26710	RARGE:ABA-UP
AT1G71010	DRASTIC:ABA-DOWN
AT4G28100	GSE42290:Drought-DOWN
AT2G14860	GSE42290:Drought-DOWN
AT5G24313	GSE40940:NaCl-DOWN
AT5G40610	GSE42290:Drought-DOWN
AT4G27000	RARGE:NaCl-UP
AT1G56240	GSE42290:Drought-DOWN;DRASTIC:drought_dehydration_wilt-DOWN
AT4G26790	GSE40940:NaCl-DOWN;GSE42290:Drought-DOWN
AT2G19700	GSE39956:NaCl-UP
AT1G67000	GSE42290:Drought-DOWN
AT1G20630	GSE42290:Drought-UP
AT2G46430	GSE42290:Drought-DOWN;DRASTIC:drought_dehydration_wilt-DOWN
AT3G18670	DRASTIC:drought_dehydration_wilt-UP
AT3G29360	RARGE:ReAfterDehydration-UP;DRASTIC:ABA-DOWN
AT1G54217	GSE42290:Drought-DOWN
AT2G18590	GSE40940:NaCl-UP
AT5G48543	GSE39956:NaCl-UP
AT1G44920	GSE42290:Drought-DOWN;RARGE:Drought-DOWN
AT3G18070	GSE42290:Drought-DOWN
AT1G26945	GSE40940:NaCl-DOWN;GSE42290:Drought-DOWN;DRASTIC:drought_dehydration_wilt-DOWN
AT2G23010	GSE42290:Drought-DOWN;GSE39956:NaCl-UP;DRASTIC:drought_dehydration_wilt-UP
AT1G67870	GSE40940:NaCl-DOWN;DRASTIC:drought_dehydration_wilt-UP
AT5G06270	GSE40940:NaCl-DOWN;GSE42290:Drought-DOWN
AT2G14288	GPL12621:Combine_SaltMannitolHeat-UP;GSE39956:NaCl-UP;GSE40940:NaCl-UP;GSE39956:Mannitol-UP
AT1G31500	DRASTIC:ABA-DOWN
AT1G15820	GSE40998:Drought-DOWN;GSE42290:Drought-DOWN;DRASTIC:drought_dehydration_wilt-DOWN;RARGE:NaCl-DOWN;RARGE:Drought-DOWN;DRASTIC:sodium_chloride-DOWN;RARGE:ABA-DOWN
AT2G48010	GSE39956:NaCl-UP;GSE39956:Mannitol-UP
AT1G06350	GPL12621:Combine_SaltMannitolHeat-UP;GSE42290:Drought-DOWN;DRASTIC:drought_dehydration_wilt-UP;GSE16765:NaCl-UP
AT5G53300	DRASTIC:ABA-UP
AT1G66220	GSE39956:NaCl-UP
AT1G29030	DRASTIC:ABA-DOWN
AT2G17060	GSE42290:Drought-DOWN
AT3G24800	GSE42290:Drought-UP
AT4G02733	GSE39956:Mannitol-UP
AT3G26855	GSE39956:Mannitol-UP
AT1G26390	GSE42290:Drought-DOWN;GSE53308:NaCl-UP;RARGE:ABA-UP;RARGE:Drought-UP;GPL12621:Combine_SaltMannitolHeat-DOWN
AT1G28695	GSE39956:Mannitol-UP
AT2G19000	GSE39956:NaCl-UP;GSE39956:Mannitol-UP;GSE40998:Drought-UP
AT1G75160	GSE39956:NaCl-UP
AT3G22810	GSE42290:Drought-DOWN
AT2G12430	GSE40940:NaCl-DOWN
AT5G15220	DRASTIC:ABA-DOWN
AT4G39675	DRASTIC:drought_dehydration_wilt-DOWN;GSE3454:ABA-DOWN;DRASTIC:ABA-DOWN
AT3G59330	GSE42290:Drought-DOWN
AT4G01970	GSE39956:NaCl-UP
AT4G39140	GSE42290:Drought-UP
AT1G59660	GSE42290:Drought-UP
AT4G28280	GSE39956:Mannitol-UP
AT3G18960	GSE42290:Drought-DOWN;GSE16765:NaCl-UP
AT1G51820	GSE42290:Drought-DOWN
AT5G46790	GSE40998:Drought-DOWN;GSE40940:NaCl-DOWN
AT5G19040	GSE42290:Drought-DOWN;DRASTIC:drought_dehydration_wilt-UP
AT4G32920	GSE42290:Drought-UP;DRASTIC:drought_dehydration_wilt-UP;GSE40940:NaCl-UP
AT4G15360	GSE42290:Drought-DOWN
AT1G52460	GSE39956:Mannitol-UP
AT5G39220	DRASTIC:drought_dehydration_wilt-UP
AT1G68390	GSE42290:Drought-DOWN
AT3G29636	GSE39956:Mannitol-UP
AT2G39020	DRASTIC:drought_dehydration_wilt-UP
AT5G25250	GSE42290:Drought-DOWN;DRASTIC:drought_dehydration_wilt-DOWN
AT2G32240	RARGE:ABA-UP;RARGE:Drought-UP;RARGE:NaCl-UP
AT4G18480	GSE42290:Drought-DOWN
AT2G21840	GSE42290:Drought-DOWN
AT1G78370	GSE42290:Drought-DOWN;RARGE:NaCl-DOWN;DRASTIC:drought_dehydration_wilt-UP;RARGE:Drought-DOWN;RARGE:ABA-DOWN;DRASTIC:ABA-DOWN
AT5G49400	GSE42290:Drought-UP
AT3G02100	GSE40940:NaCl-DOWN
AT3G44630	GSE42290:Drought-DOWN
AT2G19810	GSE42290:Drought-UP;DRASTIC:ABA-UP;GSE40940:NaCl-UP;GSE40998:Drought-UP
AT4G11653	GSE39956:Mannitol-UP
AT5G59720	GPL12621:Combine_SaltMannitolHeat-UP;GSE39236:NaCl-UP
AT1G67670	GSE42290:Drought-UP
AT4G36050	GSE39956:NaCl-UP
AT4G14750	GSE42290:Drought-DOWN;DRASTIC:drought_dehydration_wilt-DOWN
AT5G07920	GSE42290:Drought-UP;DRASTIC:drought_dehydration_wilt-UP
AT4G22050	GSE42290:Drought-UP
AT4G24231	GPL12621:Combine_SaltMannitolHeat-UP;GSE39956:NaCl-UP;GSE40940:NaCl-UP;GSE39956:Mannitol-UP
AT3G57260	GPL12621:Combine_SaltMannitolHeat-UP;GSE42290:Drought-DOWN;GSE39956:NaCl-UP;DRASTIC:drought_dehydration_wilt-UP;GSE39956:Mannitol-UP
AT3G17120	GSE42290:Drought-DOWN
AT5G07730	GSE42290:Drought-UP;DRASTIC:drought_dehydration_wilt-UP
AT3G21770	GSE42290:Drought-DOWN;RARGE:NaCl-DOWN;DRASTIC:ABA-DOWN
AT4G24810	GSE42290:Drought-DOWN
AT5G40420	GPL12621:Combine_SaltMannitolHeat-UP;GSE39956:NaCl-UP;GSE39956:Mannitol-UP
AT1G19025	GPL12621:Combine_SaltMannitolHeat-UP;GSE39956:NaCl-UP;GSE39956:Mannitol-UP
AT4G05050	DRASTIC:sodium_chloride-UP;RARGE:NaCl-UP
AT1G02300	DRASTIC:drought_dehydration_wilt-DOWN
AT3G04903	GSE40940:NaCl-DOWN
AT1G54750	GSE40940:NaCl-UP
AT3G28920	DRASTIC:ABA-DOWN
AT1G28130	GSE42290:Drought-DOWN
AT3G57958	GSE40940:NaCl-UP
AT3G14930	DRASTIC:ABA-UP
AT1G77330	GSE40940:NaCl-DOWN;GSE42290:Drought-DOWN;DRASTIC:ABA-DOWN
AT3G43960	GSE40940:NaCl-DOWN;GSE42290:Drought-DOWN
AT1G50090	GSE40940:NaCl-DOWN
AT4G31280	GSE39956:NaCl-UP;GSE39956:Mannitol-UP
AT5G11590	GSE42290:Drought-DOWN;DRASTIC:drought_dehydration_wilt-UP
AT3G25960	GSE39956:NaCl-UP
AT4G08530	GSE39956:NaCl-UP;GSE39956:Mannitol-UP
AT4G18197	GSE42290:Drought-DOWN;DRASTIC:drought_dehydration_wilt-DOWN;GPL12621:Combine_SaltMannitolHeat-DOWN
AT1G62840	GSE40940:NaCl-UP
AT1G27460	GSE42290:Drought-DOWN;DRASTIC:drought_dehydration_wilt-DOWN
AT4G17880	GSE42290:Drought-DOWN
AT2G43500	GSE40940:NaCl-UP
AT1G16650	DRASTIC:drought_dehydration_wilt-DOWN
AT3G26250	GSE39956:NaCl-UP
AT5G02430	GSE42290:Drought-UP
AT4G28890	GSE40940:NaCl-DOWN
AT2G46308	GSE42290:Drought-UP;GSE40940:NaCl-UP;GSE39956:Mannitol-UP
AT1G73870	GSE40940:NaCl-DOWN;GSE42290:Drought-DOWN;DRASTIC:drought_dehydration_wilt-DOWN;GSE16765:NaCl-DOWN
AT1G50830	DRASTIC:drought_dehydration_wilt-DOWN
AT5G23380	GSE40998:Drought-UP
AT2G26870	GSE42290:Drought-DOWN;DRASTIC:drought_dehydration_wilt-DOWN
AT5G24470	GSE16765:NaCl-UP;GSE40998:Drought-UP
AT5G24480	GSE39956:NaCl-UP;GSE39956:Mannitol-UP
AT2G31945	GSE42290:Drought-UP;DRASTIC:drought_dehydration_wilt-UP;GSE53308:NaCl-UP;GSE40940:NaCl-UP;GSE40998:Drought-UP
AT3G06778	GSE42290:Drought-DOWN
AT1G31335	DRASTIC:drought_dehydration_wilt-DOWN
AT1G04420	DRASTIC:ABA-UP
AT4G36210	RARGE:ABA-UP;RARGE:Drought-UP
AT1G12010	GSE42290:Drought-DOWN;DRASTIC:sodium_chloride-DOWN;GSE40998:Drought-UP
AT3G50480	GSE42290:Drought-DOWN;RARGE:ReAfterDehydration-UP;RARGE:ABA-UP;GSE16474:Mannitol-UP;GSE22107:Mannitol-UP
AT1G05190	RARGE:NaCl-DOWN;RARGE:Drought-DOWN
AT2G02280	GSE39956:NaCl-UP
AT1G60660	GSE42290:Drought-DOWN
AT3G50570	GSE42290:Drought-DOWN
AT2G36970	DRASTIC:drought_dehydration_wilt-DOWN;GPL12621:Combine_SaltMannitolHeat-DOWN
AT4G24010	DRASTIC:drought_dehydration_wilt-UP
AT3G26830	GSE42290:Drought-DOWN;DRASTIC:drought_dehydration_wilt-DOWN;GSE39956:Mannitol-UP;GSE22107:Mannitol-UP;DRASTIC:ABA-DOWN
AT1G19640	GSE42290:Drought-DOWN;DRASTIC:drought_dehydration_wilt-UP
AT5G50670	GSE40940:NaCl-UP
AT2G22930	GSE42290:Drought-DOWN;DRASTIC:drought_dehydration_wilt-UP
AT3G23930	GSE42290:Drought-DOWN
AT4G36060	DRASTIC:drought_dehydration_wilt-DOWN
AT3G52790	GSE40940:NaCl-DOWN;DRASTIC:drought_dehydration_wilt-UP
AT3G60328	GSE40940:NaCl-DOWN
AT3G51240	GSE42290:Drought-UP;DRASTIC:drought_dehydration_wilt-UP
AT5G18240	DRASTIC:drought_dehydration_wilt-DOWN
AT5G50950	GSE42290:Drought-DOWN;DRASTIC:drought_dehydration_wilt-UP
AT2G37630	GSE42290:Drought-DOWN;DRASTIC:sodium_chloride-UP
AT1G32990	RARGE:NaCl-DOWN;RARGE:Drought-DOWN;RARGE:ABA-DOWN
AT1G04430	GSE42290:Drought-DOWN;RARGE:Drought-DOWN;RARGE:ReAfterDehydration-UP
AT4G01240	GSE40940:NaCl-DOWN;GSE39956:NaCl-UP
AT1G22380	GSE42290:Drought-UP;DRASTIC:drought_dehydration_wilt-UP
AT5G22350	DRASTIC:ABA-DOWN
AT1G24420	GSE40940:NaCl-DOWN;DRASTIC:ABA-UP
AT5G38520	GSE40940:NaCl-DOWN;GSE42290:Drought-DOWN;RARGE:NaCl-DOWN;RARGE:Drought-DOWN
AT3G51330	GSE40940:NaCl-DOWN;GSE42290:Drought-DOWN
AT3G55530	DRASTIC:sodium_chloride-UP;DRASTIC:ABA-UP;DRASTIC:drought_dehydration_wilt-UP
AT5G12370	DRASTIC:ABA-UP
AT2G13760	GSE40940:NaCl-UP
AT4G33860	GSE39956:NaCl-UP
AT2G28315	GSE42290:Drought-DOWN
AT1G61300	RARGE:Drought-DOWN
AT1G15840	GSE39956:NaCl-UP;GSE39956:Mannitol-UP
AT4G24000	GSE42290:Drought-UP;GPL12621:Combine_SaltMannitolHeat-UP;GSE39956:NaCl-UP;DRASTIC:drought_dehydration_wilt-UP;GSE53308:NaCl-UP;GSE39956:Mannitol-UP;GSE40998:Drought-UP
AT5G22830	DRASTIC:ABA-UP
AT2G17420	GSE39956:NaCl-UP;GSE39956:Mannitol-UP
AT5G46600	GSE42290:Drought-DOWN
AT2G41870	GSE42290:Drought-UP;DRASTIC:drought_dehydration_wilt-UP;GSE16765:NaCl-DOWN;GSE40998:Drought-UP
AT2G02250	GSE39956:NaCl-UP
AT4G23220	GSE42290:Drought-DOWN;GSE40940:NaCl-UP;GSE16474:Mannitol-UP;GSE39956:Mannitol-UP;GSE22107:Mannitol-UP
AT5G53780	GSE42290:Drought-UP
AT5G65440	GSE42290:Drought-DOWN;DRASTIC:ABA-DOWN
AT4G25870	GSE42290:Drought-DOWN
AT5G14970	GSE42290:Drought-DOWN
AT1G17560	GSE42290:Drought-DOWN
AT1G68520	GSE40940:NaCl-DOWN;GSE42290:Drought-DOWN;DRASTIC:drought_dehydration_wilt-DOWN
AT2G01080	GSE42290:Drought-DOWN
AT1G66390	GSE42290:Drought-UP;GSE40998:Drought-DOWN;DRASTIC:drought_dehydration_wilt-UP;GSE39956:Mannitol-UP
AT5G19100	GSE40940:NaCl-DOWN;GSE39956:Mannitol-UP
AT1G19890	GSE39956:NaCl-UP;GSE39956:Mannitol-UP
AT4G03926	DRASTIC:drought_dehydration_wilt-UP
AT2G37180	DRASTIC:sodium_chloride-UP;RARGE:Drought-UP;RARGE:NaCl-UP;GPL12621:Combine_SaltMannitolHeat-UP;GSE42290:Drought-DOWN;DRASTIC:ABA-UP;DRASTIC:drought_dehydration_wilt-UP;RARGE:ABA-UP;RARGE:ReAfterDehydration-DOWN;DRASTIC:mannitol_(0.25M)-DOWN
AT1G34150	RARGE:NaCl-UP
AT1G48145	GSE39956:NaCl-UP
AT1G54575	GSE42290:Drought-UP;GPL12621:Combine_SaltMannitolHeat-UP;GSE39956:NaCl-UP;DRASTIC:drought_dehydration_wilt-UP;GSE40940:NaCl-UP;GSE39956:Mannitol-UP
AT1G20330	GSE42290:Drought-DOWN;RARGE:NaCl-DOWN;RARGE:Drought-DOWN;RARGE:ReAfterDehydration-UP
AT1G17400	GSE42290:Drought-DOWN
AT1G11362	GSE39956:NaCl-UP;DRASTIC:drought_dehydration_wilt-DOWN;GSE39956:Mannitol-UP
AT5G07030	GSE42290:Drought-DOWN;DRASTIC:drought_dehydration_wilt-UP;GSE16765:NaCl-UP;RARGE:ABA-DOWN
AT5G16740	GSE39956:Mannitol-UP
AT2G38840	GSE40998:Drought-UP
AT3G55640	GSE42290:Drought-UP;DRASTIC:drought_dehydration_wilt-UP
AT5G41170	GSE42290:Drought-UP
AT1G48430	RARGE:ABA-UP;RARGE:NaCl-UP
AT5G54700	GPL12621:Combine_SaltMannitolHeat-UP;GSE39956:NaCl-UP;GSE39956:Mannitol-UP
AT5G48175	DRASTIC:drought_dehydration_wilt-DOWN
AT2G39930	GSE42290:Drought-DOWN
AT1G63870	GSE39956:NaCl-UP;GSE39956:Mannitol-UP
AT4G36700	GSE42290:Drought-UP;GPL12621:Combine_SaltMannitolHeat-UP;GSE39956:NaCl-UP;DRASTIC:drought_dehydration_wilt-UP;GSE40940:NaCl-UP;GSE39956:Mannitol-UP
AT1G11860	GSE40940:NaCl-DOWN;GSE42290:Drought-DOWN;DRASTIC:drought_dehydration_wilt-DOWN;RARGE:NaCl-DOWN;RARGE:Drought-DOWN;DRASTIC:sodium_chloride-DOWN;RARGE:ABA-DOWN
AT2G35065	RARGE:Drought-UP
AT2G35140	GSE42290:Drought-UP
AT3G49320	GSE42290:Drought-UP
AT5G42390	DRASTIC:ABA-DOWN
AT4G02390	GSE42290:Drought-DOWN
AT4G31470	GSE40940:NaCl-DOWN;GSE42290:Drought-DOWN
AT1G20010	GSE42290:Drought-DOWN;DRASTIC:drought_dehydration_wilt-DOWN;RARGE:NaCl-DOWN;RARGE:Drought-DOWN;DRASTIC:sodium_chloride-DOWN;RARGE:ABA-DOWN
AT5G01640	GSE42290:Drought-DOWN;GSE39956:Mannitol-UP
AT1G66250	GSE40940:NaCl-DOWN
AT4G03050	GSE39956:NaCl-UP
AT5G35380	GSE39956:NaCl-UP;GSE40940:NaCl-UP
AT2G39980	GSE42290:Drought-DOWN;RARGE:ReAfterDehydration-UP;RARGE:ABA-UP;RARGE:Drought-UP;RARGE:NaCl-UP
AT5G46180	GSE42290:Drought-UP
AT4G36920	GSE42290:Drought-DOWN
AT5G40450	GSE42290:Drought-DOWN;DRASTIC:ABA-DOWN
AT1G13540	GSE40940:NaCl-DOWN
AT1G58160	GSE42290:Drought-DOWN
AT1G80820	DRASTIC:drought_dehydration_wilt-UP
AT5G50010	GSE40940:NaCl-DOWN
AT5G10220	GSE42290:Drought-DOWN;GSE39956:NaCl-UP
AT2G43580	GSE42290:Drought-UP;GPL12621:Combine_SaltMannitolHeat-UP;DRASTIC:drought_dehydration_wilt-UP;GSE40940:NaCl-UP;GSE39956:Mannitol-UP
AT5G44270	GSE39956:Mannitol-UP
AT3G22700	GSE39956:Mannitol-UP
AT2G33160	GSE39956:Mannitol-UP
AT1G36675	GSE40940:NaCl-DOWN;GSE42290:Drought-DOWN;DRASTIC:drought_dehydration_wilt-DOWN
AT3G23690	DRASTIC:ABA-UP
AT5G60830	GPL12621:Combine_SaltMannitolHeat-UP
AT2G24710	GPL12621:Combine_SaltMannitolHeat-DOWN
AT2G16890	GSE42290:Drought-UP;GSE39956:NaCl-UP;GSE40940:NaCl-UP;GSE39956:Mannitol-UP
AT1G30190	GSE42290:Drought-UP;GPL12621:Combine_SaltMannitolHeat-UP;GSE39956:NaCl-UP;GSE40940:NaCl-UP
AT2G26865	GSE39956:NaCl-UP;GSE39956:Mannitol-UP
AT3G03800	GPL12621:Combine_SaltMannitolHeat-UP;GSE39956:NaCl-UP;GSE39956:Mannitol-UP
AT1G17650	GSE42290:Drought-DOWN
AT5G55520	GSE40998:Drought-DOWN;GSE40940:NaCl-DOWN;GSE42290:Drought-DOWN
AT4G33390	GSE40940:NaCl-DOWN
AT3G55610	GSE42290:Drought-UP;DRASTIC:drought_dehydration_wilt-UP
AT3G20190	GSE40998:Drought-UP
AT5G12140	DRASTIC:drought_dehydration_wilt-UP
AT1G79130	GSE39956:Mannitol-UP
AT2G25600	GSE42290:Drought-UP
AT1G58340	DRASTIC:drought_dehydration_wilt-UP;GSE53308:NaCl-UP
AT1G16830	DRASTIC:ABA-DOWN
AT1G70840	GSE39956:NaCl-UP;GSE39956:Mannitol-UP
AT3G53980	GSE42290:Drought-UP;GSE39956:NaCl-UP;GSE16765:NaCl-UP;GSE40998:Drought-UP;GPL12621:Combine_SaltMannitolHeat-UP;DRASTIC:ABA-UP;DRASTIC:drought_dehydration_wilt-UP;GSE3454:ABA-UP;RARGE:ABA-UP;GSE39956:Mannitol-UP
AT1G14820	DRASTIC:ABA-DOWN
AT3G03170	GSE42290:Drought-UP;DRASTIC:drought_dehydration_wilt-UP;GSE40940:NaCl-UP;GSE40998:Drought-UP
AT5G54080	GSE42290:Drought-UP;GSE40998:Drought-UP
AT2G35612	GSE40940:NaCl-DOWN;GSE39956:NaCl-UP
AT4G16370	GSE42290:Drought-DOWN;RARGE:Drought-DOWN
AT1G10880	GSE40940:NaCl-UP
AT2G35470	GSE40998:Drought-DOWN;DRASTIC:drought_dehydration_wilt-DOWN
AT2G46520	DRASTIC:drought_dehydration_wilt-UP
AT5G08695	GPL12621:Combine_SaltMannitolHeat-UP;GSE39956:NaCl-UP;GSE40940:NaCl-UP;GSE39956:Mannitol-UP
AT5G07260	GSE39956:NaCl-UP;DRASTIC:drought_dehydration_wilt-UP;GSE40940:NaCl-UP
AT2G44581	GSE42290:Drought-DOWN;GSE40940:NaCl-UP
AT2G37000	GSE42290:Drought-UP
AT3G12850	GSE39956:NaCl-UP
AT5G42280	GSE42290:Drought-UP
AT5G12020	GPL12621:Combine_SaltMannitolHeat-UP;GSE39956:NaCl-UP;DRASTIC:drought_dehydration_wilt-UP;GSE39956:Mannitol-UP
AT2G15000	GSE16765:NaCl-UP
AT4G37670	DRASTIC:drought_dehydration_wilt-DOWN;DRASTIC:sodium_chloride-DOWN;DRASTIC:ABA-DOWN
AT1G63580	GSE42290:Drought-UP;GPL12621:Combine_SaltMannitolHeat-DOWN
AT2G26690	GSE42290:Drought-UP;DRASTIC:drought_dehydration_wilt-DOWN;DRASTIC:ABA-UP;DRASTIC:drought_dehydration_wilt-UP;RARGE:ABA-UP;GSE40998:Drought-UP;RARGE:NaCl-UP
AT4G16160	GSE42290:Drought-UP
AT1G01600	GSE40998:Drought-DOWN;GSE42290:Drought-DOWN
AT1G07610	GSE42290:Drought-DOWN;DRASTIC:drought_dehydration_wilt-UP
AT3G62320	GSE42290:Drought-UP;DRASTIC:drought_dehydration_wilt-UP
AT5G12270	GSE39956:Mannitol-UP
AT1G10210	GSE40998:Drought-UP
AT4G22650	GSE39956:NaCl-UP
AT3G60460	GSE39956:Mannitol-UP
AT2G34340	GSE42290:Drought-UP;GSE39956:NaCl-UP;GSE39956:Mannitol-UP
AT3G51895	GSE42290:Drought-UP;DRASTIC:drought_dehydration_wilt-UP;GSE40940:NaCl-UP
AT5G20350	DRASTIC:ABA-UP
AT5G13710	GSE42290:Drought-DOWN;RARGE:Drought-DOWN;RARGE:ReAfterDehydration-UP
[truncated: 11,026 more rows]
